# Supplementary material for: New Drosophila promoter-associated architectural protein Mzfp1 interacts with CP190 and is required for housekeeping gene expression and insulator activity
Source: Nucleic Acids Res. 2024 May 20;52(12):6886–905. doi: 10.1093/nar/gkae393 (PMC11229372; doi:10.1093/nar/gkae393)
Supplement: gkae393_Supplemental_Files [file gkae393_supplemental_files.zip]

Archive with 5 entries (5 files):
- Sokolov etal_SupplM_0605.pdf
- Supplementary table S1.xlsx
- Supplementary table S2.xlsx
- Supplementary table S3.xlsx
- Supplementary table S4.xlsx
