# Supplementary material for: New Drosophila promoter-associated architectural protein Mzfp1 interacts with CP190 and is required for housekeeping gene expression and insulator activity
Source: Nucleic Acids Res. 2024 May 20;52(12):6886–905. doi: 10.1093/nar/gkae393 (PMC11229372; doi:10.1093/nar/gkae393)
Supplement: gkae393_Supplemental_Files [file gkae393_supplemental_files.zip › Supplementary table S1.xlsx]

## Sheet: Supplementary table S1
Primers for CRISPR
Mzfp1 5’target	CAGAGCGCACAACGTAAGCATGG
Mzfp1 3’target	AGCGTGTTGTTAAGCACTTACGG
16 3’Spe	ATAACTACTGCACTTACGGCTTTTGTG
16 3’Xho	AGACTCGAGCACTGACGACATACTTC
16 5'Not	ATAGCGGCCGCGCTCTGATCTGACTTC
16 5'RI	ATAGAATTCTACATTATCTGGCCATGTC
Primers for deletion check
1603 GR dir	AGAGCCTTCAAGTGCACCAT
1603 GR rev	ACTCGGCTATTGGTCCTTATCG
Primers for cloning of deletions of binding sites in F2 element
F2 pHS2 dir	TTTGTGAATCCGTACCC
F2 pHS2 rev	TGAGCGAGTCCTTGAG
F2 pHS2ΔM dir	CTAACGATGTCGGGC
F2 pHS2ΔM rev	CTAAACAAACAGTTTGTCC
F2 pHS2ΔP dir	ATGTNTTTATTACATTGAA
F2 pHS2ΔP rev	ACTTTGCTAATGAGGAC
F2 pHS2ΔS dir	TCATTTATTTTACTTCTCAAGGACTC
F2 pHS2ΔS rev	GCATTCGATTGGTCAAC
Primers for two-hybrid system
1603dir	ATAGAATTCGTAAGCATGGAGCTGTGCGGCAAT
1603rev	AAGTCGACGTTCATTCCGATCTGTGGCTG
prADF	CTATTCGATGATGAAGATACCCCACCAAACCC
1603 160R	ATAAGATCTGAAGTCACTACAATCAAC
1603 169R	AAAGATCTAGGTGCCAAGTCATCC
1603 183D	ACAAGATCTGGACAGGTTTTCAAGTTCAA
1603 196D	ATAAGATCTAATCCCCGTGTGCTGC
1603 319R	ATAAGATCTGGTGGTTATCAGGTTTTC
1603 320D	GCAAGATCTCTCATTCATAGAGACCTATGC
1603 293D	GTAACGCCAAGGGAGAACG
1603 200R Sal	TTGTCGACCAGCACACGGGGATTGCTC
1603 48R	ATAAGATCTCTCGTCTTCGCAGTAGTG
1603 164R	AAAGATCTAGGTGCCAAGTCATCC
Primers for recombinant proteins cloning
1603 Bam d	CCCGGATCCAACATGGAGCTGTGCGGCAAT
CG1603 Znf dir	TGGAATTCATGTGCAGCTTCTTGCC
Su(HW)dir	AAGTCGACATGAGTGCCTCCAAGGAGGG
Su(HW)rev	AAGTCGACAGCTTTCTCTTGTTCGCCTACA
EMSA probe sequences
Pita×5	GATCTTTAGCCAAGACGCGAACCCGAATCCGAAACTTTAGCCAAGACGCGAACCCGAATCCGAAACTTTAGCCAAGACGCGAACCCGAATCCGAAACTTAGCCAAGACGCGAACCCGAATCCGAAACTTTAGCCAAGACGCGAACCCGAATCCGAAGATCTAATATC
Su×4	GGATCTCAAAAAATAAGTGCTGCATACTTTTTAGGATCTCAAAAAATAAGTGCTGCATACTTTTAGGATCTCAAAAAATAAGTGCTGCATACTTTTTAGGATCTCAAAAAATAAGTGCTGCATACTTTTTAGGATCCCCCGGGCTGCAG
Mfzp×4	GAATTCTAAGCTCTTTGTCGATATCTTGACACACCTATATGATTACTAAGCTCTTTGTCGATATCTTGACACACCTATATGAATTCTAAGCTCTTTGTCGATATCTTGACACACCTATATGATTACTAAGCTCTTTGTCGATATCTTGACACACCTATATGAATTCCTGCAG
Fab-8	AATGTGAGTTGTTAGGATTTTTGAATATAAGAACTGGTGTCTTAAATACACTTATTGTCTGTTCAATCGAACCATTGAAAGTTATCGAACATTTTTTACGCGACATGTCCACTGTCGGAGAGCGACATCTTGTGTTGGTGCTTTCCTTCCTAGTTCTACATTACCAAGGCCAGGTGGCGCTGCAAGGCGGGAATGTGGAAATTTAAAGTACTCTTTCTCTCTTCGTACTTCGAAGCAGAGAATGGAACTCTTCGCTTGCTCACCAACACAAATGCCTTGCACAGCTTGCCACTGTGTGAGTGAGTCTTATTCGAATGTGTTTGTGCTGGTTGGCGTT
Primers for VPR-tagged-expressing constructions
VPRdirRVH3	CCGATATCAAGCTTGACGCATTGGACGATTT
VPR rev	ATAAGATCTGAAAGTCAGGTGCTGTACTG
Primers for expressing cDNA variants with Ubiqutin promoter
CG1603 Znf rev	TGGTCGACTTCCGATCTGTGGCTG
1603 414D	ATAAGATCTGAAAGTCAGGTGCTGTACTG
1603 319R	ATAAGATCTGGTGGTTATCAGGTTTTC
1603 200R	CAGCACACGGGGATTGC
1603 293D	GTAACGCCAAGGGAGAACG
1603 151 R	ATAAGATCTGTCTGTGTTTAGGGG
1603 196 D	ATAAGATCTAATCCCCGTGTGCTGC
linker oligo	CAATTGGAAGCTGCTGCTAAAGAAGCTGCTGCTAAAGAAGCTGCTGCTAAAGAAGCTGCTGCTGAATTC
Cloning procedure for Mzfp1 variants
		olig direct	olig reverse	Restriction site
	pSK Mfzp1-linker-HAx3Δ42	1603 196 D	1603 151 R	BglII
	pSK Mfzp1-linker-HAx3ΔM1	1603 293D	1603 200R	BglII
	pSK Mfzp1-linker-HAx3ΔM2	1603 414D	1603 319R	BglII
Primers for RT-PCR
ORF_dir	CTGAAGGATTGGGAGCTGTT
ORF_rev	CTCCTCGGTATCCTCTTTGATTT
HA_dir	CTGCTCATGGCGGATATTAG
HA_rev	GCAACTAACCTCGAAACCA
3'UTR_dir	CCACAGATCGGAATGAACTC
3'UTR_rev	AGTGCTTAACAACACGCTT
rpl32_dir	GTTCGATCCGTAACCGATGT
rpl32_rev	CCAGTCGGATCGATATGCTAA
Primers for qChIP
50E_dir	TCTGCGCTATGCCTCTT
50E_rev	GTCTGCGCTATGTTCTGATTA
62D_dir	TGATACCAGGCGAACAGAAATC
62D_rev	TTTGGGCTTGGTGAGAACAG
94C_dir	AAATGCGATTGGTAGCTTGG
94C_rev	GTGCCATGCTAATCGGAACT
rpl32_dir	GTTCGATCCGTAACCGATGT
rpl32_rev	CCAGTCGGATCGATATGCTAA
Fub_dir	CAATTGTCAGGTGTCCTCATT
Fub_rev	TAGGAGGCATTCGATTGGT
