# Supplementary material for: New Drosophila promoter-associated architectural protein Mzfp1 interacts with CP190 and is required for housekeeping gene expression and insulator activity
Source: Nucleic Acids Res. 2024 May 20;52(12):6886–905. doi: 10.1093/nar/gkae393 (PMC11229372; doi:10.1093/nar/gkae393)
Supplement: gkae393_Supplemental_Files [file gkae393_supplemental_files.zip › Supplementary table S2.xlsx]

## Sheet: Supplementary table S2
gene set	geneId
motif.het	FBgn0046706
motif.het	FBgn0250830
motif.het	FBgn0266361
motif.het	FBgn0039965
motif.het	FBgn0039946
motif.het	FBgn0040011
motif.het	FBgn0267976
motif.het	FBgn0003256
motif.het	FBgn0058191
motif.het	FBgn0267861
motif.het	FBgn0058263
motif.het	FBgn0262115
motif.het	FBgn0262116
motif.het	FBgn0040005
motif.het	FBgn0261387
motif.het	FBgn0033005
motif.het	FBgn0053554
motif.het	FBgn0033021
motif.het	FBgn0069923
motif.het	FBgn0064225
motif.het	FBgn0032997
motif.het	FBgn0063670
motif.het	FBgn0260987
no.motif.het	FBgn0040009
no.motif.het	FBgn0040010
no.motif.het	FBgn0086683
no.motif.het	FBgn0267398
no.motif.het	FBgn0260798
no.motif.het	FBgn0040007
no.motif.het	FBgn0033000
no.motif.het	FBgn0261403
no.motif.het	FBgn0024733
no.motif.het	FBgn0264492
no.motif.het	FBgn0053217
no.motif.het	FBgn0039977
no.motif.het	FBgn0058045
no.motif.het	FBgn0040020
no.motif.het	FBgn0260008
no.motif.het	FBgn0058178
no.motif.het	FBgn0028697
no.motif.het	FBgn0039959
no.motif.het	FBgn0263977
no.motif.het	FBgn0039955
motif.eu	FBgn0031217
motif.eu	FBgn0266557
motif.eu	FBgn0086855
motif.eu	FBgn0010583
motif.eu	FBgn0003310
motif.eu	FBgn0031374
motif.eu	FBgn0031377
motif.eu	FBgn0031485
motif.eu	FBgn0261560
motif.eu	FBgn0031603
motif.eu	FBgn0053113
motif.eu	FBgn0014857
motif.eu	FBgn0031736
motif.eu	FBgn0031738
motif.eu	FBgn0000308
motif.eu	FBgn0001942
motif.eu	FBgn0031779
motif.eu	FBgn0031820
motif.eu	FBgn0264922
motif.eu	FBgn0031882
motif.eu	FBgn0262872
motif.eu	FBgn0031896
motif.eu	FBgn0031904
motif.eu	FBgn0083968
motif.eu	FBgn0032006
motif.eu	FBgn0260439
motif.eu	FBgn0020497
motif.eu	FBgn0024320
motif.eu	FBgn0032196
motif.eu	FBgn0032198
motif.eu	FBgn0032200
motif.eu	FBgn0026379
motif.eu	FBgn0267365
motif.eu	FBgn0032216
motif.eu	FBgn0032231
motif.eu	FBgn0032234
motif.eu	FBgn0004106
motif.eu	FBgn0267821
motif.eu	FBgn0032244
motif.eu	FBgn0027052
motif.eu	FBgn0032251
motif.eu	FBgn0040232
motif.eu	FBgn0032363
motif.eu	FBgn0259176
motif.eu	FBgn0019890
motif.eu	FBgn0015791
motif.eu	FBgn0028886
motif.eu	FBgn0024734
motif.eu	FBgn0001994
motif.eu	FBgn0032586
motif.eu	FBgn0040985
motif.eu	FBgn0032633
motif.eu	FBgn0000183
motif.eu	FBgn0032688
motif.eu	FBgn0010300
motif.eu	FBgn0032781
motif.eu	FBgn0284220
motif.eu	FBgn0032812
motif.eu	FBgn0011638
motif.eu	FBgn0032877
motif.eu	FBgn0051626
motif.eu	FBgn0032943
motif.eu	FBgn0259978
motif.eu	FBgn0263855
motif.eu	FBgn0002774
motif.eu	FBgn0262736
motif.eu	FBgn0266518
motif.eu	FBgn0028579
motif.eu	FBgn0259745
motif.eu	FBgn0033183
motif.eu	FBgn0033260
motif.eu	FBgn0033356
motif.eu	FBgn0015477
motif.eu	FBgn0259234
motif.eu	FBgn0085436
motif.eu	FBgn0033463
motif.eu	FBgn0286784
motif.eu	FBgn0033486
motif.eu	FBgn0033688
motif.eu	FBgn0011592
motif.eu	FBgn0027356
motif.eu	FBgn0004435
motif.eu	FBgn0011604
motif.eu	FBgn0261673
motif.eu	FBgn0033777
motif.eu	FBgn0002069
motif.eu	FBgn0010488
motif.eu	FBgn0000662
motif.eu	FBgn0050481
motif.eu	FBgn0002643
motif.eu	FBgn0033906
motif.eu	FBgn0033912
motif.eu	FBgn0261269
motif.eu	FBgn0033929
motif.eu	FBgn0261823
motif.eu	FBgn0028689
motif.eu	FBgn0015602
motif.eu	FBgn0034049
motif.eu	FBgn0015247
motif.eu	FBgn0010590
motif.eu	FBgn0014020
motif.eu	FBgn0034230
motif.eu	FBgn0034240
motif.eu	FBgn0027872
motif.eu	FBgn0027835
motif.eu	FBgn0263395
motif.eu	FBgn0012051
motif.eu	FBgn0034488
motif.eu	FBgn0034521
motif.eu	FBgn0034564
motif.eu	FBgn0043070
motif.eu	FBgn0034753
motif.eu	FBgn0034803
motif.eu	FBgn0015372
motif.eu	FBgn0034918
motif.eu	FBgn0013764
motif.eu	FBgn0011726
motif.eu	FBgn0034968
motif.eu	FBgn0283666
motif.eu	FBgn0034971
motif.eu	FBgn0035016
motif.eu	FBgn0035032
motif.eu	FBgn0066084
motif.eu	FBgn0265434
motif.eu	FBgn0004373
motif.eu	FBgn0261985
motif.eu	FBgn0001316
motif.eu	FBgn0052479
motif.eu	FBgn0035181
motif.eu	FBgn0267487
motif.eu	FBgn0026372
motif.eu	FBgn0004636
motif.eu	FBgn0000543
motif.eu	FBgn0010905
motif.eu	FBgn0010909
motif.eu	FBgn0266918
motif.eu	FBgn0027616
motif.eu	FBgn0005640
motif.eu	FBgn0004888
motif.eu	FBgn0003206
motif.eu	FBgn0263106
motif.eu	FBgn0002638
motif.eu	FBgn0016983
motif.eu	FBgn0011817
motif.eu	FBgn0026252
motif.eu	FBgn0024236
motif.eu	FBgn0016070
motif.eu	FBgn0010762
motif.eu	FBgn0061469
motif.eu	FBgn0015278
motif.eu	FBgn0014007
motif.eu	FBgn0286213
motif.eu	FBgn0036373
motif.eu	FBgn0041604
motif.eu	FBgn0260635
motif.eu	FBgn0011016
motif.eu	FBgn0002283
motif.eu	FBgn0000017
motif.eu	FBgn0260960
motif.eu	FBgn0004401
motif.eu	FBgn0036762
motif.eu	FBgn0042134
motif.eu	FBgn0013799
motif.eu	FBgn0036928
motif.eu	FBgn0036967
motif.eu	FBgn0037021
motif.eu	FBgn0028427
motif.eu	FBgn0037065
motif.eu	FBgn0003042
motif.eu	FBgn0037073
motif.eu	FBgn0264561
motif.eu	FBgn0037149
motif.eu	FBgn0037218
motif.eu	FBgn0027866
motif.eu	FBgn0037240
motif.eu	FBgn0263594
motif.eu	FBgn0037249
motif.eu	FBgn0037270
motif.eu	FBgn0265082
motif.eu	FBgn0004436
motif.eu	FBgn0040208
motif.eu	FBgn0260462
motif.eu	FBgn0037336
motif.eu	FBgn0037350
motif.eu	FBgn0027951
motif.eu	FBgn0027497
motif.eu	FBgn0037374
motif.eu	FBgn0037443
motif.eu	FBgn0010774
motif.eu	FBgn0261108
motif.eu	FBgn0263231
motif.eu	FBgn0037644
motif.eu	FBgn0267790
motif.eu	FBgn0003205
motif.eu	FBgn0014023
motif.eu	FBgn0037734
motif.eu	FBgn0261599
motif.eu	FBgn0017581
motif.eu	FBgn0000147
motif.eu	FBgn0038100
motif.eu	FBgn0004587
motif.eu	FBgn0024555
motif.eu	FBgn0265140
motif.eu	FBgn0262127
motif.eu	FBgn0038272
motif.eu	FBgn0038286
motif.eu	FBgn0261859
motif.eu	FBgn0014879
motif.eu	FBgn0041188
motif.eu	FBgn0262527
motif.eu	FBgn0022787
motif.eu	FBgn0024491
motif.eu	FBgn0038535
motif.eu	FBgn0261885
motif.eu	FBgn0020238
motif.eu	FBgn0051122
motif.eu	FBgn0038723
motif.eu	FBgn0038765
motif.eu	FBgn0038787
motif.eu	FBgn0023212
motif.eu	FBgn0004107
motif.eu	FBgn0038834
motif.eu	FBgn0038853
motif.eu	FBgn0038868
motif.eu	FBgn0038871
motif.eu	FBgn0001234
motif.eu	FBgn0002781
motif.eu	FBgn0038947
motif.eu	FBgn0085405
motif.eu	FBgn0028688
motif.eu	FBgn0038984
motif.eu	FBgn0004395
motif.eu	FBgn0053111
motif.eu	FBgn0040283
motif.eu	FBgn0039172
motif.eu	FBgn0011225
motif.eu	FBgn0011785
motif.eu	FBgn0011336
motif.eu	FBgn0039273
motif.eu	FBgn0039303
motif.eu	FBgn0027090
motif.eu	FBgn0027865
motif.eu	FBgn0028717
motif.eu	FBgn0001197
motif.eu	FBgn0004359
motif.eu	FBgn0039559
motif.eu	FBgn0039590
motif.eu	FBgn0039633
motif.eu	FBgn0039654
motif.eu	FBgn0039668
motif.eu	FBgn0086361
motif.eu	FBgn0039705
motif.eu	FBgn0003510
motif.eu	FBgn0002626
motif.eu	FBgn0039743
motif.eu	FBgn0051021
motif.eu	FBgn0011224
motif.eu	FBgn0025740
motif.eu	FBgn0052000
motif.eu	FBgn0039890
motif.eu	FBgn0024811
motif.eu	FBgn0025936
motif.eu	FBgn0051992
motif.eu	FBgn0025741
motif.eu	FBgn0040372
motif.eu	FBgn0005427
motif.eu	FBgn0025638
motif.eu	FBgn0025637
motif.eu	FBgn0003638
motif.eu	FBgn0261444
motif.eu	FBgn0026876
motif.eu	FBgn0025393
motif.eu	FBgn0004655
motif.eu	FBgn0023528
motif.eu	FBgn0023529
motif.eu	FBgn0000542
motif.eu	FBgn0026084
motif.eu	FBgn0262738
motif.eu	FBgn0266000
motif.eu	FBgn0004687
motif.eu	FBgn0028474
motif.eu	FBgn0052758
motif.eu	FBgn0261383
motif.eu	FBgn0003302
motif.eu	FBgn0026015
motif.eu	FBgn0029867
motif.eu	FBgn0014026
motif.eu	FBgn0028360
motif.eu	FBgn0029903
motif.eu	FBgn0029935
motif.eu	FBgn0029941
motif.eu	FBgn0025549
motif.eu	FBgn0053222
motif.eu	FBgn0004403
motif.eu	FBgn0260970
motif.eu	FBgn0004656
motif.eu	FBgn0261873
motif.eu	FBgn0261793
motif.eu	FBgn0264975
motif.eu	FBgn0030054
motif.eu	FBgn0085478
motif.eu	FBgn0030136
motif.eu	FBgn0030141
motif.eu	FBgn0028341
motif.eu	FBgn0028480
motif.eu	FBgn0003204
motif.eu	FBgn0030228
motif.eu	FBgn0020255
motif.eu	FBgn0028421
motif.eu	FBgn0004864
motif.eu	FBgn0004370
motif.eu	FBgn0014133
motif.eu	FBgn0011754
motif.eu	FBgn0030327
motif.eu	FBgn0030341
motif.eu	FBgn0015024
motif.eu	FBgn0030421
motif.eu	FBgn0010303
motif.eu	FBgn0265630
motif.eu	FBgn0010198
motif.eu	FBgn0086674
motif.eu	FBgn0001087
motif.eu	FBgn0002873
motif.eu	FBgn0030571
motif.eu	FBgn0030582
motif.eu	FBgn0000535
motif.eu	FBgn0004924
motif.eu	FBgn0030686
motif.eu	FBgn0030692
motif.eu	FBgn0014391
motif.eu	FBgn0030720
motif.eu	FBgn0003969
motif.eu	FBgn0030724
motif.eu	FBgn0000536
motif.eu	FBgn0004227
motif.eu	FBgn0026575
motif.eu	FBgn0030761
motif.eu	FBgn0026181
motif.eu	FBgn0030809
motif.eu	FBgn0261570
motif.eu	FBgn0030869
motif.eu	FBgn0259168
motif.eu	FBgn0017418
motif.eu	FBgn0262874
motif.eu	FBgn0265784
motif.eu	FBgn0030932
motif.eu	FBgn0030970
motif.eu	FBgn0027621
motif.eu	FBgn0027291
motif.eu	FBgn0285947
motif.eu	FBgn0265705
motif.eu	FBgn0043903
motif.eu	FBgn0031066
motif.eu	FBgn0052529
motif.eu	FBgn0031090
motif.eu	FBgn0031091
motif.eu	FBgn0031118
motif.eu	FBgn0031145
motif.eu	FBgn0029067
motif.eu	FBgn0015379
motif.eu	FBgn0031183
motif.eu	FBgn0031187
no.motif.eu	FBgn0031245
no.motif.eu	FBgn0020304
no.motif.eu	FBgn0267281
no.motif.eu	FBgn0267972
no.motif.eu	FBgn0003557
no.motif.eu	FBgn0031390
no.motif.eu	FBgn0011818
no.motif.eu	FBgn0024947
no.motif.eu	FBgn0085369
no.motif.eu	FBgn0031607
no.motif.eu	FBgn0031645
no.motif.eu	FBgn0031752
no.motif.eu	FBgn0015623
no.motif.eu	FBgn0031814
no.motif.eu	FBgn0086357
no.motif.eu	FBgn0051908
no.motif.eu	FBgn0032050
no.motif.eu	FBgn0032135
no.motif.eu	FBgn0000273
no.motif.eu	FBgn0025700
no.motif.eu	FBgn0005593
no.motif.eu	FBgn0032197
no.motif.eu	FBgn0004419
no.motif.eu	FBgn0011305
no.motif.eu	FBgn0032202
no.motif.eu	FBgn0032228
no.motif.eu	FBgn0003942
no.motif.eu	FBgn0032246
no.motif.eu	FBgn0032248
no.motif.eu	FBgn0086347
no.motif.eu	FBgn0032358
no.motif.eu	FBgn0020443
no.motif.eu	FBgn0032444
no.motif.eu	FBgn0032446
no.motif.eu	FBgn0023407
no.motif.eu	FBgn0004837
no.motif.eu	FBgn0010422
no.motif.eu	FBgn0024183
no.motif.eu	FBgn0002524
no.motif.eu	FBgn0001995
no.motif.eu	FBgn0000307
no.motif.eu	FBgn0259735
no.motif.eu	FBgn0032656
no.motif.eu	FBgn0041184
no.motif.eu	FBgn0005617
no.motif.eu	FBgn0032699
no.motif.eu	FBgn0025608
no.motif.eu	FBgn0015808
no.motif.eu	FBgn0032721
no.motif.eu	FBgn0086710
no.motif.eu	FBgn0032775
no.motif.eu	FBgn0032940
no.motif.eu	FBgn0000370
no.motif.eu	FBgn0086779
no.motif.eu	FBgn0259979
no.motif.eu	FBgn0267978
no.motif.eu	FBgn0002774
no.motif.eu	FBgn0029506
no.motif.eu	FBgn0004132
no.motif.eu	FBgn0015509
no.motif.eu	FBgn0266805
no.motif.eu	FBgn0050349
no.motif.eu	FBgn0033351
no.motif.eu	FBgn0027607
no.motif.eu	FBgn0033373
no.motif.eu	FBgn0050338
no.motif.eu	FBgn0023143
no.motif.eu	FBgn0033471
no.motif.eu	FBgn0033491
no.motif.eu	FBgn0024836
no.motif.eu	FBgn0029134
no.motif.eu	FBgn0050015
no.motif.eu	FBgn0014184
no.motif.eu	FBgn0010238
no.motif.eu	FBgn0033846
no.motif.eu	FBgn0033924
no.motif.eu	FBgn0010638
no.motif.eu	FBgn0015602
no.motif.eu	FBgn0034057
no.motif.eu	FBgn0011260
no.motif.eu	FBgn0263659
no.motif.eu	FBgn0034237
no.motif.eu	FBgn0034258
no.motif.eu	FBgn0034282
no.motif.eu	FBgn0261477
no.motif.eu	FBgn0262103
no.motif.eu	FBgn0034542
no.motif.eu	FBgn0034570
no.motif.eu	FBgn0002736
no.motif.eu	FBgn0010228
no.motif.eu	FBgn0003175
no.motif.eu	FBgn0000405
no.motif.eu	FBgn0034876
no.motif.eu	FBgn0011297
no.motif.eu	FBgn0034961
no.motif.eu	FBgn0034963
no.motif.eu	FBgn0034965
no.motif.eu	FBgn0285952
no.motif.eu	FBgn0023170
no.motif.eu	FBgn0034975
no.motif.eu	FBgn0266083
no.motif.eu	FBgn0035063
no.motif.eu	FBgn0035082
no.motif.eu	FBgn0262109
no.motif.eu	FBgn0025676
no.motif.eu	FBgn0025682
no.motif.eu	FBgn0266696
no.motif.eu	FBgn0035540
no.motif.eu	FBgn0010747
no.motif.eu	FBgn0267667
no.motif.eu	FBgn0002526
no.motif.eu	FBgn0261445
no.motif.eu	FBgn0001104
no.motif.eu	FBgn0015218
no.motif.eu	FBgn0045823
no.motif.eu	FBgn0036136
no.motif.eu	FBgn0036165
no.motif.eu	FBgn0011455
no.motif.eu	FBgn0036302
no.motif.eu	FBgn0052111
no.motif.eu	FBgn0036340
no.motif.eu	FBgn0011284
no.motif.eu	FBgn0267795
no.motif.eu	FBgn0026409
no.motif.eu	FBgn0026320
no.motif.eu	FBgn0263380
no.motif.eu	FBgn0286818
no.motif.eu	FBgn0047178
no.motif.eu	FBgn0087035
no.motif.eu	FBgn0263601
no.motif.eu	FBgn0036728
no.motif.eu	FBgn0036734
no.motif.eu	FBgn0036746
no.motif.eu	FBgn0036761
no.motif.eu	FBgn0036801
no.motif.eu	FBgn0267572
no.motif.eu	FBgn0036842
no.motif.eu	FBgn0028380
no.motif.eu	FBgn0003744
no.motif.eu	FBgn0003124
no.motif.eu	FBgn0037022
no.motif.eu	FBgn0015283
no.motif.eu	FBgn0263911
no.motif.eu	FBgn0004179
no.motif.eu	FBgn0053169
no.motif.eu	FBgn0037215
no.motif.eu	FBgn0263620
no.motif.eu	FBgn0263346
no.motif.eu	FBgn0026417
no.motif.eu	FBgn0259212
no.motif.eu	FBgn0037315
no.motif.eu	FBgn0003275
no.motif.eu	FBgn0010399
no.motif.eu	FBgn0037360
no.motif.eu	FBgn0267698
no.motif.eu	FBgn0264495
no.motif.eu	FBgn0037465
no.motif.eu	FBgn0003884
no.motif.eu	FBgn0065099
no.motif.eu	FBgn0024909
no.motif.eu	FBgn0262614
no.motif.eu	FBgn0027503
no.motif.eu	FBgn0051352
no.motif.eu	FBgn0086359
no.motif.eu	FBgn0262617
no.motif.eu	FBgn0266717
no.motif.eu	FBgn0015396
no.motif.eu	FBgn0265276
no.motif.eu	FBgn0005671
no.motif.eu	FBgn0020496
no.motif.eu	FBgn0053977
no.motif.eu	FBgn0038273
no.motif.eu	FBgn0013269
no.motif.eu	FBgn0038401
no.motif.eu	FBgn0040071
no.motif.eu	FBgn0020238
no.motif.eu	FBgn0024432
no.motif.eu	FBgn0026239
no.motif.eu	FBgn0038683
no.motif.eu	FBgn0038709
no.motif.eu	FBgn0283536
no.motif.eu	FBgn0016917
no.motif.eu	FBgn0038829
no.motif.eu	FBgn0027493
no.motif.eu	FBgn0025865
no.motif.eu	FBgn0267650
no.motif.eu	FBgn0283499
no.motif.eu	FBgn0011766
no.motif.eu	FBgn0015229
no.motif.eu	FBgn0019960
no.motif.eu	FBgn0038923
no.motif.eu	FBgn0005674
no.motif.eu	FBgn0039140
no.motif.eu	FBgn0039169
no.motif.eu	FBgn0286199
no.motif.eu	FBgn0029157
no.motif.eu	FBgn0015240
no.motif.eu	FBgn0039350
no.motif.eu	FBgn0002732
no.motif.eu	FBgn0001139
no.motif.eu	FBgn0039402
no.motif.eu	FBgn0039417
no.motif.eu	FBgn0039492
no.motif.eu	FBgn0029155
no.motif.eu	FBgn0027492
no.motif.eu	FBgn0261618
no.motif.eu	FBgn0264324
no.motif.eu	FBgn0003093
no.motif.eu	FBgn0039632
no.motif.eu	FBgn0039696
no.motif.eu	FBgn0026597
no.motif.eu	FBgn0003512
no.motif.eu	FBgn0027598
no.motif.eu	FBgn0000416
no.motif.eu	FBgn0020912
no.motif.eu	FBgn0039830
no.motif.eu	FBgn0039831
no.motif.eu	FBgn0017545
no.motif.eu	FBgn0011747
no.motif.eu	FBgn0039889
no.motif.eu	FBgn0051998
no.motif.eu	FBgn0026777
no.motif.eu	FBgn0039902
no.motif.eu	FBgn0039936
no.motif.eu	FBgn0052016
no.motif.eu	FBgn0010217
no.motif.eu	FBgn0264607
no.motif.eu	FBgn0027101
no.motif.eu	FBgn0024983
no.motif.eu	FBgn0002579
no.motif.eu	FBgn0015288
no.motif.eu	FBgn0040340
no.motif.eu	FBgn0003517
no.motif.eu	FBgn0003714
no.motif.eu	FBgn0004647
no.motif.eu	FBgn0015286
no.motif.eu	FBgn0029706
no.motif.eu	FBgn0263987
no.motif.eu	FBgn0029873
no.motif.eu	FBgn0264270
no.motif.eu	FBgn0030049
no.motif.eu	FBgn0030055
no.motif.eu	FBgn0040234
no.motif.eu	FBgn0028331
no.motif.eu	FBgn0030274
no.motif.eu	FBgn0030330
no.motif.eu	FBgn0000259
no.motif.eu	FBgn0030400
no.motif.eu	FBgn0011837
no.motif.eu	FBgn0025463
no.motif.eu	FBgn0003301
no.motif.eu	FBgn0027601
no.motif.eu	FBgn0004924
no.motif.eu	FBgn0030658
no.motif.eu	FBgn0030672
no.motif.eu	FBgn0025809
no.motif.eu	FBgn0003392
no.motif.eu	FBgn0004432
no.motif.eu	FBgn0005411
no.motif.eu	FBgn0030757
no.motif.eu	FBgn0030766
no.motif.eu	FBgn0002590
no.motif.eu	FBgn0030930
no.motif.eu	FBgn0085451
no.motif.eu	FBgn0031020
no.motif.eu	FBgn0031078
no.motif.eu	FBgn0031161
