# Supplementary material for: New Drosophila promoter-associated architectural protein Mzfp1 interacts with CP190 and is required for housekeeping gene expression and insulator activity
Source: Nucleic Acids Res. 2024 May 20;52(12):6886–905. doi: 10.1093/nar/gkae393 (PMC11229372; doi:10.1093/nar/gkae393)
Supplement: gkae393_Supplemental_Files [file gkae393_supplemental_files.zip › Supplementary table S3.xlsx]

## Sheet: Supplementary table S3
ID	Description	GeneRatio	BgRatio	pvalue	p.adjust	qvalue	type	gene set
GO:0016477	cell migration	38/342	331/12653	3.40383888099581e-14	7.61779141566862e-11	4.83345121101405e-11	BP	motif.eu N=390
GO:0009968	negative regulation of signal transduction	38/342	386/12653	4.28548950889735e-12	3.24546416742707e-09	2.05923106244256e-09	BP	motif.eu N=390
GO:0048585	negative regulation of response to stimulus	41/342	444/12653	4.58023392698757e-12	3.24546416742707e-09	2.05923106244256e-09	BP	motif.eu N=390
GO:0009886	post-embryonic animal morphogenesis	43/342	490/12653	7.21614395481054e-12	3.24546416742707e-09	2.05923106244256e-09	BP	motif.eu N=390
GO:0048870	cell motility	38/342	395/12653	8.64672799869508e-12	3.24546416742707e-09	2.05923106244256e-09	BP	motif.eu N=390
GO:2000026	regulation of multicellular organismal development	32/342	288/12653	9.79962267225908e-12	3.24546416742707e-09	2.05923106244256e-09	BP	motif.eu N=390
GO:0048707	instar larval or pupal morphogenesis	42/342	475/12653	1.01511390402098e-11	3.24546416742707e-09	2.05923106244256e-09	BP	motif.eu N=390
GO:0040011	locomotion	40/342	449/12653	2.61957816031044e-11	6.6017326277529e-09	4.18876690411489e-09	BP	motif.eu N=390
GO:0023057	negative regulation of signaling	38/342	410/12653	2.65485226317141e-11	6.6017326277529e-09	4.18876690411489e-09	BP	motif.eu N=390
GO:0010648	negative regulation of cell communication	38/342	412/12653	3.06981971046675e-11	6.87025651202458e-09	4.35914398886278e-09	BP	motif.eu N=390
GO:0031175	neuron projection development	41/342	483/12653	6.59470204867089e-11	1.3417221077205e-08	8.51316082646606e-09	BP	motif.eu N=390
GO:0000904	cell morphogenesis involved in differentiation	40/342	478/12653	1.77324903560565e-10	3.28908818672438e-08	2.08691028827016e-08	BP	motif.eu N=390
GO:0030334	regulation of cell migration	17/342	89/12653	1.91055167236001e-10	3.28908818672438e-08	2.08691028827016e-08	BP	motif.eu N=390
GO:0048667	cell morphogenesis involved in neuron differentiation	38/342	441/12653	2.26719209040501e-10	3.62426849880458e-08	2.29958054883936e-08	BP	motif.eu N=390
GO:2000145	regulation of cell motility	17/342	91/12653	2.7576828953506e-10	4.1144628798631e-08	2.61060647426524e-08	BP	motif.eu N=390
GO:0048812	neuron projection morphogenesis	38/342	445/12653	2.94347084630681e-10	4.11717984627165e-08	2.61233037609729e-08	BP	motif.eu N=390
GO:0048858	cell projection morphogenesis	38/342	447/12653	3.34961677816497e-10	4.16469019418511e-08	2.64247545833014e-08	BP	motif.eu N=390
GO:0120039	plasma membrane bounded cell projection morphogenesis	38/342	447/12653	3.34961677816497e-10	4.16469019418511e-08	2.64247545833014e-08	BP	motif.eu N=390
GO:0032879	regulation of localization	38/342	454/12653	5.23163484726432e-10	6.16231515167239e-08	3.90995867532386e-08	BP	motif.eu N=390
GO:0032990	cell part morphogenesis	38/342	455/12653	5.57117172140252e-10	6.23414115624942e-08	3.95553192219579e-08	BP	motif.eu N=390
GO:0060341	regulation of cellular localization	22/342	170/12653	1.07510358438819e-09	1.14575324850513e-07	7.2697480468154e-08	BP	motif.eu N=390
GO:0007297	follicle cell of egg chamber migration	20/342	147/12653	2.58776397404969e-09	2.63246171541964e-07	1.67028401961389e-07	BP	motif.eu N=390
GO:0007298	border follicle cell migration	19/342	134/12653	3.23082833161911e-09	3.14373643746242e-07	1.99468531778223e-07	BP	motif.eu N=390
GO:0010631	epithelial cell migration	22/342	182/12653	3.95647434510629e-09	3.6369933783047e-07	2.3076544223381e-07	BP	motif.eu N=390
GO:0007560	imaginal disc morphogenesis	35/342	426/12653	4.31221411045447e-09	3.6369933783047e-07	2.3076544223381e-07	BP	motif.eu N=390
GO:0048563	post-embryonic animal organ morphogenesis	35/342	426/12653	4.31221411045447e-09	3.6369933783047e-07	2.3076544223381e-07	BP	motif.eu N=390
GO:0090132	epithelium migration	22/342	183/12653	4.38779361993864e-09	3.6369933783047e-07	2.3076544223381e-07	BP	motif.eu N=390
GO:0040012	regulation of locomotion	18/342	123/12653	5.0492024505461e-09	4.03575538725792e-07	2.56066695706267e-07	BP	motif.eu N=390
GO:0032880	regulation of protein localization	17/342	113/12653	8.8422331787364e-09	6.82376477724554e-07	4.32964521165714e-07	BP	motif.eu N=390
GO:0002064	epithelial cell development	28/342	298/12653	9.32410128232728e-09	6.95577955661615e-07	4.41340794030158e-07	BP	motif.eu N=390
GO:0090130	tissue migration	22/342	191/12653	9.7823666449728e-09	7.06223759724166e-07	4.48095504382625e-07	BP	motif.eu N=390
GO:0007417	central nervous system development	28/342	300/12653	1.08024880131331e-08	7.55499005418497e-07	4.79360405582782e-07	BP	motif.eu N=390
GO:0061564	axon development	30/342	342/12653	1.33241115192574e-08	9.03617017578727e-07	5.73340556283196e-07	BP	motif.eu N=390
GO:0002181	cytoplasmic translation	18/342	131/12653	1.40213181586652e-08	9.22932648208612e-07	5.85596228979549e-07	BP	motif.eu N=390
GO:0010941	regulation of cell death	27/342	286/12653	1.56760470858411e-08	1.00237123937464e-06	6.35999624625555e-07	BP	motif.eu N=390
GO:0051247	positive regulation of protein metabolic process	24/342	233/12653	1.89541746214201e-08	1.15145494255886e-06	7.30592501534219e-07	BP	motif.eu N=390
GO:0001667	ameboidal-type cell migration	22/342	198/12653	1.90365651808212e-08	1.15145494255886e-06	7.30592501534219e-07	BP	motif.eu N=390
GO:0007409	axonogenesis	29/342	330/12653	2.25968825993484e-08	1.33083745414057e-06	8.44409823449337e-07	BP	motif.eu N=390
GO:0007411	axon guidance	25/342	258/12653	3.24834175335519e-08	1.86404842154075e-06	1.18272956147804e-06	BP	motif.eu N=390
GO:0051960	regulation of nervous system development	23/342	222/12653	3.38966755116251e-08	1.89651899487542e-06	1.20333198066269e-06	BP	motif.eu N=390
GO:0022604	regulation of cell morphogenesis	14/342	82/12653	3.55482783937154e-08	1.94041578158866e-06	1.23118427607502e-06	BP	motif.eu N=390
GO:0007169	transmembrane receptor protein tyrosine kinase signaling pathway	23/342	227/12653	5.13899095157411e-08	2.73834803562449e-06	1.73746836934172e-06	BP	motif.eu N=390
GO:0030707	follicle cell of egg chamber development	25/342	265/12653	5.51760866321262e-08	2.87172283448136e-06	1.82209402366556e-06	BP	motif.eu N=390
GO:0097485	neuron projection guidance	25/342	266/12653	5.94194900618467e-08	3.02229133541848e-06	1.91762899745051e-06	BP	motif.eu N=390
GO:0040007	growth	34/342	452/12653	6.48326727842133e-08	3.22434492646821e-06	2.0458310078574e-06	BP	motif.eu N=390
GO:0000278	mitotic cell cycle	36/342	498/12653	7.10669415678968e-08	3.45756120062942e-06	2.19380558753073e-06	BP	motif.eu N=390
GO:0043067	regulation of programmed cell death	23/342	233/12653	8.33056158788521e-08	3.96676528376321e-06	2.51689307548872e-06	BP	motif.eu N=390
GO:0030855	epithelial cell differentiation	29/342	354/12653	1.04840160249436e-07	4.88817247162996e-06	3.10152140737915e-06	BP	motif.eu N=390
GO:0007265	Ras protein signal transduction	18/342	150/12653	1.18287378235064e-07	5.40259494877702e-06	3.42791994068962e-06	BP	motif.eu N=390
GO:0006935	chemotaxis	25/342	276/12653	1.22077347416851e-07	5.46418207037824e-06	3.46699666663856e-06	BP	motif.eu N=390
GO:0002009	morphogenesis of an epithelium	28/342	341/12653	1.67270694350665e-07	7.19907334532286e-06	4.56777665342201e-06	BP	motif.eu N=390
GO:0006468	protein phosphorylation	28/342	341/12653	1.67270694350665e-07	7.19907334532286e-06	4.56777665342201e-06	BP	motif.eu N=390
GO:0008219	cell death	31/342	405/12653	1.73434347911986e-07	7.23523105542401e-06	4.59071854276233e-06	BP	motif.eu N=390
GO:0007167	enzyme-linked receptor protein signaling pathway	26/342	301/12653	1.74576620640258e-07	7.23523105542401e-06	4.59071854276233e-06	BP	motif.eu N=390
GO:0048729	tissue morphogenesis	29/342	366/12653	2.13563129159528e-07	8.68044962089191e-06	5.50770261915394e-06	BP	motif.eu N=390
GO:0007264	small GTPase mediated signal transduction	19/342	173/12653	2.17205173713113e-07	8.68044962089191e-06	5.50770261915394e-06	BP	motif.eu N=390
GO:0023056	positive regulation of signaling	33/342	454/12653	2.27656683592213e-07	8.93852031367319e-06	5.67144720527968e-06	BP	motif.eu N=390
GO:0042330	taxis	28/342	347/12653	2.40011987693737e-07	9.26115221480318e-06	5.87615556077771e-06	BP	motif.eu N=390
GO:0010647	positive regulation of cell communication	33/342	456/12653	2.51936126268918e-07	9.55649238287863e-06	6.06354744579431e-06	BP	motif.eu N=390
GO:0048749	compound eye development	31/342	413/12653	2.67490896149632e-07	9.97741042638127e-06	6.33061787554129e-06	BP	motif.eu N=390
GO:0065009	regulation of molecular function	31/342	416/12653	3.13655144964522e-07	1.15075444988623e-05	7.30148042376428e-06	BP	motif.eu N=390
GO:0009967	positive regulation of signal transduction	31/342	419/12653	3.67145581229133e-07	1.31182058237794e-05	8.32343711785823e-06	BP	motif.eu N=390
GO:0048598	embryonic morphogenesis	23/342	253/12653	3.70858309104367e-07	1.31182058237794e-05	8.32343711785823e-06	BP	motif.eu N=390
GO:0070647	protein modification by small protein conjugation or removal	26/342	313/12653	3.75140827847131e-07	1.31182058237794e-05	8.32343711785823e-06	BP	motif.eu N=390
GO:0007420	brain development	16/342	129/12653	3.81530044985617e-07	1.31363729335048e-05	8.33496405968579e-06	BP	motif.eu N=390
GO:0007163	establishment or maintenance of cell polarity	20/342	198/12653	4.09054557747308e-07	1.38706681854314e-05	8.80087078789662e-06	BP	motif.eu N=390
GO:0048010	vascular endothelial growth factor receptor signaling pathway	9/342	37/12653	4.42063870179334e-07	1.46032854222782e-05	9.26571282378686e-06	BP	motif.eu N=390
GO:0009792	embryo development ending in birth or egg hatching	20/342	199/12653	4.43710191561624e-07	1.46032854222782e-05	9.26571282378686e-06	BP	motif.eu N=390
GO:0045732	positive regulation of protein catabolic process	12/342	73/12653	5.24095162434449e-07	1.69989126598304e-05	1.07857265312597e-05	BP	motif.eu N=390
GO:0012501	programmed cell death	27/342	340/12653	5.44818846350678e-07	1.74186368304688e-05	1.10520394545423e-05	BP	motif.eu N=390
GO:0001738	morphogenesis of a polarized epithelium	14/342	103/12653	6.66193850710093e-07	2.09278986994746e-05	1.32786488620437e-05	BP	motif.eu N=390
GO:0001700	embryonic development via the syncytial blastoderm	19/342	186/12653	6.7328360427264e-07	2.09278986994746e-05	1.32786488620437e-05	BP	motif.eu N=390
GO:0008360	regulation of cell shape	11/342	63/12653	8.39151689298038e-07	2.57263216527261e-05	1.63232246411399e-05	BP	motif.eu N=390
GO:0022603	regulation of anatomical structure morphogenesis	19/342	189/12653	8.60978958506745e-07	2.60387960694337e-05	1.6521488122697e-05	BP	motif.eu N=390
GO:0044087	regulation of cellular component biogenesis	25/342	307/12653	9.15150339922004e-07	2.73080861432726e-05	1.73268464358566e-05	BP	motif.eu N=390
GO:0001654	eye development	31/342	440/12653	1.05497125463057e-06	3.02012904841333e-05	1.91625703697361e-05	BP	motif.eu N=390
GO:0048880	sensory system development	31/342	440/12653	1.05497125463057e-06	3.02012904841333e-05	1.91625703697361e-05	BP	motif.eu N=390
GO:0150063	visual system development	31/342	440/12653	1.05497125463057e-06	3.02012904841333e-05	1.91625703697361e-05	BP	motif.eu N=390
GO:0042176	regulation of protein catabolic process	13/342	92/12653	1.06608666141489e-06	3.02012904841333e-05	1.91625703697361e-05	BP	motif.eu N=390
GO:0007391	dorsal closure	14/342	108/12653	1.19749754947321e-06	3.30115857998626e-05	2.0945688934676e-05	BP	motif.eu N=390
GO:0001736	establishment of planar polarity	13/342	93/12653	1.20953978355171e-06	3.30115857998626e-05	2.0945688934676e-05	BP	motif.eu N=390
GO:0007164	establishment of tissue polarity	13/342	93/12653	1.20953978355171e-06	3.30115857998626e-05	2.0945688934676e-05	BP	motif.eu N=390
GO:1903050	regulation of proteolysis involved in protein catabolic process	12/342	79/12653	1.262098727768e-06	3.40310476234311e-05	2.15925324509706e-05	BP	motif.eu N=390
GO:0016331	morphogenesis of embryonic epithelium	15/342	125/12653	1.35614597780403e-06	3.60694742764527e-05	2.28859041432363e-05	BP	motif.eu N=390
GO:0060828	regulation of canonical Wnt signaling pathway	13/342	94/12653	1.36993088181344e-06	3.60694742764527e-05	2.28859041432363e-05	BP	motif.eu N=390
GO:0034330	cell junction organization	28/342	383/12653	1.74875095656077e-06	4.55081934974767e-05	2.8874725096701e-05	BP	motif.eu N=390
GO:0042067	establishment of ommatidial planar polarity	10/342	55/12653	1.8096565632063e-06	4.60264457718871e-05	2.92035536175512e-05	BP	motif.eu N=390
GO:1903047	mitotic cell cycle process	26/342	340/12653	1.80979768897501e-06	4.60264457718871e-05	2.92035536175512e-05	BP	motif.eu N=390
GO:0061136	regulation of proteasomal protein catabolic process	11/342	68/12653	1.85161075144018e-06	4.65607287834059e-05	2.9542553562304e-05	BP	motif.eu N=390
GO:1901800	positive regulation of proteasomal protein catabolic process	10/342	56/12653	2.15082127942655e-06	5.34837558150734e-05	3.39351801865077e-05	BP	motif.eu N=390
GO:0016310	phosphorylation	29/342	412/12653	2.43084100974429e-06	5.97826613165683e-05	3.79318047674383e-05	BP	motif.eu N=390
GO:0016319	mushroom body development	12/342	84/12653	2.46698071896082e-06	6.00119874895034e-05	3.8077311097004e-05	BP	motif.eu N=390
GO:1902531	regulation of intracellular signal transduction	27/342	368/12653	2.51653924095094e-06	6.05592991532066e-05	3.84245776575305e-05	BP	motif.eu N=390
GO:0060322	head development	16/342	152/12653	3.49169701424241e-06	8.31321055093033e-05	5.27469123428108e-05	BP	motif.eu N=390
GO:0045595	regulation of cell differentiation	23/342	289/12653	3.7197138755512e-06	8.76286279314062e-05	5.55999337187653e-05	BP	motif.eu N=390
GO:0051656	establishment of organelle localization	17/342	171/12653	3.80325795626506e-06	8.86634511054292e-05	5.62565239364207e-05	BP	motif.eu N=390
GO:0071695	anatomical structure maturation	19/342	209/12653	3.90561685056028e-06	9.01110362015866e-05	5.7175009564903e-05	BP	motif.eu N=390
GO:0030111	regulation of Wnt signaling pathway	13/342	105/12653	4.85975270558193e-06	0.00011094162523513	7.03919159222002e-05	BP	motif.eu N=390
GO:0002164	larval development	18/342	193/12653	4.90760540584353e-06	0.00011094162523513	7.03919159222002e-05	BP	motif.eu N=390
GO:0040008	regulation of growth	24/342	317/12653	5.41227967897138e-06	0.000121126819215379	7.68543714413936e-05	BP	motif.eu N=390
GO:0048589	developmental growth	27/342	384/12653	5.58306569683968e-06	0.000123401106258218	7.82973953917199e-05	BP	motif.eu N=390
GO:1903052	positive regulation of proteolysis involved in protein catabolic process	10/342	62/12653	5.62417910560242e-06	0.000123401106258218	7.82973953917199e-05	BP	motif.eu N=390
GO:0001745	compound eye morphogenesis	25/342	341/12653	6.06584311630738e-06	0.000131799581498019	8.36261866520047e-05	BP	motif.eu N=390
GO:0046530	photoreceptor cell differentiation	20/342	238/12653	7.20171069797091e-06	0.000154975274442874	9.83310499146028e-05	BP	motif.eu N=390
GO:0032436	positive regulation of proteasomal ubiquitin-dependent protein catabolic process	9/342	51/12653	7.74417541638411e-06	0.000164770924529629	0.000104546341748022	BP	motif.eu N=390
GO:0045165	cell fate commitment	24/342	324/12653	7.84833496899263e-06	0.000164770924529629	0.000104546341748022	BP	motif.eu N=390
GO:0071495	cellular response to endogenous stimulus	21/342	260/12653	7.87778772326644e-06	0.000164770924529629	0.000104546341748022	BP	motif.eu N=390
GO:0042981	regulation of apoptotic process	18/342	200/12653	8.08364150335367e-06	0.000167511015597273	0.000106284916062613	BP	motif.eu N=390
GO:0016055	Wnt signaling pathway	14/342	127/12653	8.35278604309271e-06	0.000168797701432984	0.000107101311901178	BP	motif.eu N=390
GO:0080135	regulation of cellular response to stress	14/342	127/12653	8.35278604309271e-06	0.000168797701432984	0.000107101311901178	BP	motif.eu N=390
GO:0035330	regulation of hippo signaling	11/342	79/12653	8.37200395847238e-06	0.000168797701432984	0.000107101311901178	BP	motif.eu N=390
GO:0060070	canonical Wnt signaling pathway	13/342	111/12653	9.03585910091418e-06	0.000177178551636577	0.000112418920162618	BP	motif.eu N=390
GO:1901888	regulation of cell junction assembly	14/342	128/12653	9.15291027214988e-06	0.000177178551636577	0.000112418920162618	BP	motif.eu N=390
GO:0050790	regulation of catalytic activity	24/342	327/12653	9.1691825696267e-06	0.000177178551636577	0.000112418920162618	BP	motif.eu N=390
GO:0016318	ommatidial rotation	7/342	29/12653	9.26268567537066e-06	0.000177178551636577	0.000112418920162618	BP	motif.eu N=390
GO:0046627	negative regulation of insulin receptor signaling pathway	7/342	29/12653	9.26268567537066e-06	0.000177178551636577	0.000112418920162618	BP	motif.eu N=390
GO:1900077	negative regulation of cellular response to insulin stimulus	7/342	29/12653	9.26268567537066e-06	0.000177178551636577	0.000112418920162618	BP	motif.eu N=390
GO:0030336	negative regulation of cell migration	5/342	12/12653	9.491540328884e-06	0.000178504766857499	0.000113260397201809	BP	motif.eu N=390
GO:2000146	negative regulation of cell motility	5/342	12/12653	9.491540328884e-06	0.000178504766857499	0.000113260397201809	BP	motif.eu N=390
GO:0016567	protein ubiquitination	19/342	223/12653	1.00241090861294e-05	0.000186949634456313	0.000118618624185865	BP	motif.eu N=390
GO:0000165	MAPK cascade	15/342	147/12653	1.03244920560608e-05	0.00019096043984681	0.000121163460492614	BP	motif.eu N=390
GO:0043408	regulation of MAPK cascade	14/342	130/12653	1.09593458376623e-05	0.000199406634021856	0.000126522529182769	BP	motif.eu N=390
GO:1902532	negative regulation of intracellular signal transduction	14/342	130/12653	1.09593458376623e-05	0.000199406634021856	0.000126522529182769	BP	motif.eu N=390
GO:0048015	phosphatidylinositol-mediated signaling	7/342	30/12653	1.18037172219027e-05	0.000208860581757492	0.000132521012553905	BP	motif.eu N=390
GO:0051049	regulation of transport	24/342	332/12653	1.18258115171684e-05	0.000208860581757492	0.000132521012553905	BP	motif.eu N=390
GO:0009719	response to endogenous stimulus	21/342	267/12653	1.18478742629463e-05	0.000208860581757492	0.000132521012553905	BP	motif.eu N=390
GO:0009894	regulation of catabolic process	23/342	310/12653	1.18522314044689e-05	0.000208860581757492	0.000132521012553905	BP	motif.eu N=390
GO:0198738	cell-cell signaling by wnt	14/342	132/12653	1.3074162183351e-05	0.000226821511366972	0.000143917134111305	BP	motif.eu N=390
GO:1905114	cell surface receptor signaling pathway involved in cell-cell signaling	14/342	132/12653	1.3074162183351e-05	0.000226821511366972	0.000143917134111305	BP	motif.eu N=390
GO:0050807	regulation of synapse organization	16/342	169/12653	1.3677310602676e-05	0.000235460162529145	0.000149398315813845	BP	motif.eu N=390
GO:1903684	regulation of border follicle cell migration	8/342	42/12653	1.38803232228136e-05	0.000236777428146969	0.000150234114373859	BP	motif.eu N=390
GO:0048592	eye morphogenesis	25/342	358/12653	1.40712233885375e-05	0.000236777428146969	0.000150234114373859	BP	motif.eu N=390
GO:0090596	sensory organ morphogenesis	25/342	358/12653	1.40712233885375e-05	0.000236777428146969	0.000150234114373859	BP	motif.eu N=390
GO:0046528	imaginal disc fusion	6/342	21/12653	1.43635482524497e-05	0.0002381157110295	0.000151083248285027	BP	motif.eu N=390
GO:0046529	imaginal disc fusion, thorax closure	6/342	21/12653	1.43635482524497e-05	0.0002381157110295	0.000151083248285027	BP	motif.eu N=390
GO:0048017	inositol lipid-mediated signaling	7/342	31/12653	1.48957115619749e-05	0.000245122077027204	0.000155528753073561	BP	motif.eu N=390
GO:0032446	protein modification by small protein conjugation	20/342	251/12653	1.5834266912938e-05	0.000258664885774856	0.00016412159865965	BP	motif.eu N=390
GO:0035329	hippo signaling	11/342	85/12653	1.71061501584212e-05	0.000275704863859231	0.000174933381000942	BP	motif.eu N=390
GO:2000058	regulation of ubiquitin-dependent protein catabolic process	10/342	70/12653	1.71324787394189e-05	0.000275704863859231	0.000174933381000942	BP	motif.eu N=390
GO:0010942	positive regulation of cell death	12/342	101/12653	1.72469530564309e-05	0.000275704863859231	0.000174933381000942	BP	motif.eu N=390
GO:0007472	wing disc morphogenesis	23/342	318/12653	1.7871280088484e-05	0.000283659041404448	0.000179980267557782	BP	motif.eu N=390
GO:0010623	programmed cell death involved in cell development	12/342	102/12653	1.907964294483e-05	0.000300705921905138	0.0001907964294483	BP	motif.eu N=390
GO:2000060	positive regulation of ubiquitin-dependent protein catabolic process	9/342	57/12653	1.98557714625366e-05	0.000310749765966133	0.000197169199138476	BP	motif.eu N=390
GO:0030163	protein catabolic process	26/342	390/12653	2.12789184029543e-05	0.000330709856845915	0.000209833778695799	BP	motif.eu N=390
GO:0050767	regulation of neurogenesis	14/342	138/12653	2.17380523651113e-05	0.000335153842209779	0.000212653465566527	BP	motif.eu N=390
GO:0009896	positive regulation of catabolic process	17/342	195/12653	2.18643704033189e-05	0.000335153842209779	0.000212653465566527	BP	motif.eu N=390
GO:0051603	proteolysis involved in protein catabolic process	25/342	370/12653	2.45651368688672e-05	0.000373991675595407	0.000237295879957765	BP	motif.eu N=390
GO:0016358	dendrite development	16/342	178/12653	2.6156266945485e-05	0.000395082900357512	0.000250678158403784	BP	motif.eu N=390
GO:1903829	positive regulation of protein localization	9/342	59/12653	2.64464457155914e-05	0.000395082900357512	0.000250678158403784	BP	motif.eu N=390
GO:0030162	regulation of proteolysis	15/342	159/12653	2.64800871553293e-05	0.000395082900357512	0.000250678158403784	BP	motif.eu N=390
GO:2000241	regulation of reproductive process	13/342	123/12653	2.76152598061233e-05	0.000409291069179497	0.000259693171686723	BP	motif.eu N=390
GO:0045184	establishment of protein localization	30/342	493/12653	2.84787217512221e-05	0.000419311705784442	0.000266051216360102	BP	motif.eu N=390
GO:0021700	developmental maturation	19/342	241/12653	2.99201973006166e-05	0.00043765621933843	0.000277690720044938	BP	motif.eu N=390
GO:0032434	regulation of proteasomal ubiquitin-dependent protein catabolic process	9/342	60/12653	3.03833232222001e-05	0.00044154465825509	0.000280157915425482	BP	motif.eu N=390
GO:0060284	regulation of cell development	16/342	181/12653	3.21386850220473e-05	0.000464041142447368	0.00029443182407295	BP	motif.eu N=390
GO:0007530	sex determination	7/342	35/12653	3.4708905721893e-05	0.000497939301317926	0.000315940039263385	BP	motif.eu N=390
GO:0031344	regulation of cell projection organization	15/342	165/12653	4.09058497037981e-05	0.000583103768389173	0.000369976475027983	BP	motif.eu N=390
GO:0044093	positive regulation of molecular function	19/342	247/12653	4.19596725154962e-05	0.000594340171453674	0.000377105917544333	BP	motif.eu N=390
GO:0048469	cell maturation	17/342	206/12653	4.41659022295836e-05	0.000620234611492853	0.000393535812475358	BP	motif.eu N=390
GO:0080134	regulation of response to stress	24/342	360/12653	4.43420633775051e-05	0.000620234611492853	0.000393535812475358	BP	motif.eu N=390
GO:0007254	JNK cascade	10/342	78/12653	4.48792583101062e-05	0.000623849565826197	0.000395829483231993	BP	motif.eu N=390
GO:0006511	ubiquitin-dependent protein catabolic process	23/342	338/12653	4.66754220620507e-05	0.000644812312190553	0.000409130242766124	BP	motif.eu N=390
GO:0051130	positive regulation of cellular component organization	20/342	272/12653	5.01414651243902e-05	0.000688127044838592	0.000436613227734942	BP	motif.eu N=390
GO:0007611	learning or memory	15/342	168/12653	5.04257530623454e-05	0.000688127044838592	0.000436613227734942	BP	motif.eu N=390
GO:0050890	cognition	15/342	169/12653	5.4005146808417e-05	0.000732506173074165	0.000464771566472437	BP	motif.eu N=390
GO:0046667	compound eye retinal cell programmed cell death	6/342	26/12653	5.43582179227507e-05	0.000732853564524796	0.000464991984640398	BP	motif.eu N=390
GO:0019941	modification-dependent protein catabolic process	23/342	343/12653	5.85188829199958e-05	0.000784223113622459	0.000497585711056252	BP	motif.eu N=390
GO:1904951	positive regulation of establishment of protein localization	7/342	38/12653	6.07559760184664e-05	0.000809356394817428	0.0005135326544418	BP	motif.eu N=390
GO:0015031	protein transport	28/342	465/12653	6.3658639094702e-05	0.000843006120082504	0.000534883239730633	BP	motif.eu N=390
GO:0051093	negative regulation of developmental process	17/342	213/12653	6.72013380442424e-05	0.000884685850253026	0.000561328823663672	BP	motif.eu N=390
GO:0010632	regulation of epithelial cell migration	8/342	52/12653	6.99480030874507e-05	0.000915459829881372	0.000580854762480585	BP	motif.eu N=390
GO:0034329	cell junction assembly	18/342	235/12653	7.04697207843685e-05	0.000916925785554748	0.000581784904150019	BP	motif.eu N=390
GO:0016049	cell growth	14/342	154/12653	7.36180554494644e-05	0.000952353804022552	0.000604263807735489	BP	motif.eu N=390
GO:0051726	regulation of cell cycle	21/342	303/12653	7.68295264817993e-05	0.000988186668196936	0.000626999583931925	BP	motif.eu N=390
GO:0043632	modification-dependent macromolecule catabolic process	23/342	351/12653	8.31278434424536e-05	0.00106308636356692	0.000674523072504481	BP	motif.eu N=390
GO:0007476	imaginal disc-derived wing morphogenesis	21/342	305/12653	8.43831816674756e-05	0.00107300886688529	0.00068081885208986	BP	motif.eu N=390
GO:0046666	retinal cell programmed cell death	6/342	28/12653	8.49804188033119e-05	0.0010744981767334	0.000681763811868378	BP	motif.eu N=390
GO:0046668	regulation of retinal cell programmed cell death	5/342	18/12653	8.98081531826728e-05	0.00112121761624274	0.000711407066606205	BP	motif.eu N=390
GO:0046669	regulation of compound eye retinal cell programmed cell death	5/342	18/12653	8.98081531826728e-05	0.00112121761624274	0.000711407066606205	BP	motif.eu N=390
GO:0035220	wing disc development	26/342	425/12653	9.01783605557161e-05	0.00112121761624274	0.000711407066606205	BP	motif.eu N=390
GO:0051403	stress-activated MAPK cascade	10/342	85/12653	9.44235190454038e-05	0.00116541695353649	0.000739451328874805	BP	motif.eu N=390
GO:0043085	positive regulation of catalytic activity	16/342	198/12653	9.47747477853623e-05	0.00116541695353649	0.000739451328874805	BP	motif.eu N=390
GO:0018992	germ-line sex determination	4/342	10/12653	9.68107078072222e-05	0.00118394734465882	0.000751208770963145	BP	motif.eu N=390
GO:0006897	endocytosis	15/342	178/12653	9.76518654999579e-05	0.00118774388580927	0.000753617657662718	BP	motif.eu N=390
GO:0044089	positive regulation of cellular component biogenesis	13/342	139/12653	9.93319429054611e-05	0.00120164804444552	0.000762439777977053	BP	motif.eu N=390
GO:0031098	stress-activated protein kinase signaling cascade	10/342	86/12653	0.00010432811515521	0.00125519434734358	0.000796414643980289	BP	motif.eu N=390
GO:0008045	motor neuron axon guidance	9/342	70/12653	0.000105440812019926	0.00125519434734358	0.000796414643980289	BP	motif.eu N=390
GO:0040017	positive regulation of locomotion	9/342	70/12653	0.000105440812019926	0.00125519434734358	0.000796414643980289	BP	motif.eu N=390
GO:0120035	regulation of plasma membrane bounded cell projection organization	14/342	161/12653	0.000118922556737286	0.00140401954323111	0.000890843499279795	BP	motif.eu N=390
GO:0031398	positive regulation of protein ubiquitination	5/342	19/12653	0.000119197369621944	0.00140401954323111	0.000890843499279795	BP	motif.eu N=390
GO:0050808	synapse organization	21/342	313/12653	0.000121629243321243	0.00142516359451802	0.00090425929589615	BP	motif.eu N=390
GO:0010498	proteasomal protein catabolic process	19/342	268/12653	0.000125097367623371	0.00145816619135991	0.000925199281381178	BP	motif.eu N=390
GO:0035114	imaginal disc-derived appendage morphogenesis	23/342	361/12653	0.000126639321691752	0.00146849120179348	0.00093175044975279	BP	motif.eu N=390
GO:0050803	regulation of synapse structure or activity	16/342	204/12653	0.000134499456340657	0.00155159682108449	0.000984480556720275	BP	motif.eu N=390
GO:0048813	dendrite morphogenesis	14/342	163/12653	0.000135654407200416	0.00155689519648477	0.000987842349869693	BP	motif.eu N=390
GO:0035107	appendage morphogenesis	23/342	363/12653	0.000137448692688242	0.00156943966447084	0.000995801753149505	BP	motif.eu N=390
GO:0008283	cell population proliferation	21/342	316/12653	0.000138971958955387	0.00157877788904648	0.00100172681074441	BP	motif.eu N=390
GO:0051963	regulation of synapse assembly	12/342	125/12653	0.000142795518181454	0.00161402206914189	0.00102408906978618	BP	motif.eu N=390
GO:0070936	protein K48-linked ubiquitination	4/342	11/12653	0.000148895680689224	0.00167451524312805	0.00106247169135024	BP	motif.eu N=390
GO:0032870	cellular response to hormone stimulus	12/342	126/12653	0.000154068982666042	0.00172403191603301	0.0010938897769289	BP	motif.eu N=390
GO:0040013	negative regulation of locomotion	5/342	20/12653	0.000155430733014487	0.00173061681834041	0.00109806786507747	BP	motif.eu N=390
GO:0019827	stem cell population maintenance	11/342	108/12653	0.000159173263536076	0.00174624649138186	0.00110798481580083	BP	motif.eu N=390
GO:0098727	maintenance of cell number	11/342	108/12653	0.000159173263536076	0.00174624649138186	0.00110798481580083	BP	motif.eu N=390
GO:0006915	apoptotic process	19/342	273/12653	0.000159175283396738	0.00174624649138186	0.00110798481580083	BP	motif.eu N=390
GO:0001709	cell fate determination	12/342	127/12653	0.000166095393955836	0.00181327556913737	0.00115051443618189	BP	motif.eu N=390
GO:0048737	imaginal disc-derived appendage development	23/342	368/12653	0.000168139671539809	0.00182668245100044	0.00115902103682781	BP	motif.eu N=390
GO:0007616	long-term memory	9/342	75/12653	0.000180901174428969	0.00195583008875378	0.00124096457820838	BP	motif.eu N=390
GO:0016032	viral process	7/342	45/12653	0.00018574131307249	0.00198894286438389	0.00126197447159299	BP	motif.eu N=390
GO:0070372	regulation of ERK1 and ERK2 cascade	7/342	45/12653	0.00018574131307249	0.00198894286438389	0.00126197447159299	BP	motif.eu N=390
GO:0048736	appendage development	23/342	371/12653	0.000189341426244986	0.00201783862826799	0.00128030869175181	BP	motif.eu N=390
GO:1903322	positive regulation of protein modification by small protein conjugation or removal	5/342	21/12653	0.000199514228252624	0.00211558861709417	0.00134233057921078	BP	motif.eu N=390
GO:0002168	instar larval development	9/342	76/12653	0.000200404283656821	0.00211558861709417	0.00134233057921078	BP	motif.eu N=390
GO:0031329	regulation of cellular catabolic process	19/342	279/12653	0.000210640838129449	0.00221321218654323	0.00140427225419633	BP	motif.eu N=390
GO:0010558	negative regulation of macromolecule biosynthetic process	25/342	424/12653	0.000218155223262862	0.0022627891263113	0.00143572857880342	BP	motif.eu N=390
GO:0035335	peptidyl-tyrosine dephosphorylation	4/342	12/12653	0.000218597750869394	0.0022627891263113	0.00143572857880342	BP	motif.eu N=390
GO:0046959	habituation	4/342	12/12653	0.000218597750869394	0.0022627891263113	0.00143572857880342	BP	motif.eu N=390
GO:0043068	positive regulation of programmed cell death	9/342	77/12653	0.000221624743592233	0.0022627891263113	0.00143572857880342	BP	motif.eu N=390
GO:0051640	organelle localization	17/342	235/12653	0.000222266572594067	0.0022627891263113	0.00143572857880342	BP	motif.eu N=390
GO:0007259	receptor signaling pathway via JAK-STAT	6/342	33/12653	0.000222928241018393	0.0022627891263113	0.00143572857880342	BP	motif.eu N=390
GO:0097696	receptor signaling pathway via STAT	6/342	33/12653	0.000222928241018393	0.0022627891263113	0.00143572857880342	BP	motif.eu N=390
GO:0035120	post-embryonic appendage morphogenesis	22/342	351/12653	0.000223447898532081	0.0022627891263113	0.00143572857880342	BP	motif.eu N=390
GO:0051240	positive regulation of multicellular organismal process	16/342	214/12653	0.000233307114248615	0.00235198793553334	0.00149232478483348	BP	motif.eu N=390
GO:0051962	positive regulation of nervous system development	11/342	113/12653	0.000237946278369364	0.00238799897305218	0.00151517361114124	BP	motif.eu N=390
GO:0070371	ERK1 and ERK2 cascade	7/342	47/12653	0.000245775575342761	0.00244684409171744	0.00155251054970454	BP	motif.eu N=390
GO:0010256	endomembrane system organization	16/342	215/12653	0.000245996389917973	0.00244684409171744	0.00155251054970454	BP	motif.eu N=390
GO:0035282	segmentation	18/342	260/12653	0.000251821351859511	0.00249369993567073	0.00158224035239162	BP	motif.eu N=390
GO:0009725	response to hormone	12/342	133/12653	0.00025645432169563	0.00251730163138079	0.00159721551231489	BP	motif.eu N=390
GO:0043069	negative regulation of programmed cell death	12/342	133/12653	0.00025645432169563	0.00251730163138079	0.00159721551231489	BP	motif.eu N=390
GO:1901700	response to oxygen-containing compound	23/342	379/12653	0.000257885607353455	0.00252029689631892	0.0015991159931961	BP	motif.eu N=390
GO:0008340	determination of adult lifespan	14/342	174/12653	0.00026903650743198	0.00260650953953581	0.00165381749157321	BP	motif.eu N=390
GO:0031331	positive regulation of cellular catabolic process	14/342	174/12653	0.00026903650743198	0.00260650953953581	0.00165381749157321	BP	motif.eu N=390
GO:0030100	regulation of endocytosis	8/342	63/12653	0.000278135137789354	0.00266011298449818	0.0016878286139354	BP	motif.eu N=390
GO:0030335	positive regulation of cell migration	8/342	63/12653	0.000278135137789354	0.00266011298449818	0.0016878286139354	BP	motif.eu N=390
GO:0061525	hindgut development	8/342	63/12653	0.000278135137789354	0.00266011298449818	0.0016878286139354	BP	motif.eu N=390
GO:1900076	regulation of cellular response to insulin stimulus	7/342	48/12653	0.000281158670189607	0.00267758767610357	0.00169891621986911	BP	motif.eu N=390
GO:0009798	axis specification	16/342	219/12653	0.00030292817947325	0.0028726833290726	0.00182270345276278	BP	motif.eu N=390
GO:0016579	protein deubiquitination	7/342	49/12653	0.000320521786755213	0.0030266994040429	0.0019204258953266	BP	motif.eu N=390
GO:0051094	positive regulation of developmental process	17/342	244/12653	0.000345651839335932	0.00323907417373926	0.00205517664285512	BP	motif.eu N=390
GO:2000147	positive regulation of cell motility	8/342	65/12653	0.000345906491297445	0.00323907417373926	0.00205517664285512	BP	motif.eu N=390
GO:0010975	regulation of neuron projection development	11/342	118/12653	0.000347422394500936	0.00323971382872123	0.00205558250079721	BP	motif.eu N=390
GO:0060548	negative regulation of cell death	13/342	158/12653	0.000356449408323544	0.00329464441565789	0.00209043568821904	BP	motif.eu N=390
GO:0008286	insulin receptor signaling pathway	9/342	82/12653	0.000357729487491004	0.00329464441565789	0.00209043568821904	BP	motif.eu N=390
GO:0031401	positive regulation of protein modification process	9/342	82/12653	0.000357729487491004	0.00329464441565789	0.00209043568821904	BP	motif.eu N=390
GO:0048872	homeostasis of number of cells	6/342	36/12653	0.000366189340772037	0.0033587366583927	0.00213110190121431	BP	motif.eu N=390
GO:0046328	regulation of JNK cascade	8/342	66/12653	0.000384517127754117	0.00351244625270903	0.00222862988330957	BP	motif.eu N=390
GO:0014065	phosphatidylinositol 3-kinase signaling	5/342	24/12653	0.000389862083650187	0.00354679407808585	0.00225042340968807	BP	motif.eu N=390
GO:0031327	negative regulation of cellular biosynthetic process	25/342	442/12653	0.000408107661791457	0.00369255563610448	0.00234290840181786	BP	motif.eu N=390
GO:0046626	regulation of insulin receptor signaling pathway	7/342	51/12653	0.000412483873559482	0.00369255563610448	0.00234290840181786	BP	motif.eu N=390
GO:0050770	regulation of axonogenesis	7/342	51/12653	0.000412483873559482	0.00369255563610448	0.00234290840181786	BP	motif.eu N=390
GO:0090263	positive regulation of canonical Wnt signaling pathway	7/342	51/12653	0.000412483873559482	0.00369255563610448	0.00234290840181786	BP	motif.eu N=390
GO:0002011	morphogenesis of an epithelial sheet	4/342	14/12653	0.00042349103261389	0.00376254122850187	0.00238731391620762	BP	motif.eu N=390
GO:0043410	positive regulation of MAPK cascade	8/342	67/12653	0.0004265625855795	0.00376254122850187	0.00238731391620762	BP	motif.eu N=390
GO:0051222	positive regulation of protein transport	6/342	37/12653	0.000427246330552913	0.00376254122850187	0.00238731391620762	BP	motif.eu N=390
GO:0030718	germ-line stem cell population maintenance	9/342	84/12653	0.000428659634820397	0.00376254122850187	0.00238731391620762	BP	motif.eu N=390
GO:0045862	positive regulation of proteolysis	10/342	102/12653	0.000428707780727425	0.00376254122850187	0.00238731391620762	BP	motif.eu N=390
GO:0045597	positive regulation of cell differentiation	11/342	121/12653	0.000431470762528044	0.00377199830678814	0.00239331438589775	BP	motif.eu N=390
GO:0043161	proteasome-mediated ubiquitin-dependent protein catabolic process	17/342	250/12653	0.000457604529383201	0.00398489858661324	0.00252839856702002	BP	motif.eu N=390
GO:0007613	memory	11/342	122/12653	0.000463020012092544	0.00400092195777263	0.00253856531726414	BP	motif.eu N=390
GO:0042461	photoreceptor cell development	11/342	122/12653	0.000463020012092544	0.00400092195777263	0.00253856531726414	BP	motif.eu N=390
GO:2000243	positive regulation of reproductive process	8/342	68/12653	0.000472267394628619	0.00406513241991865	0.00257930653989476	BP	motif.eu N=390
GO:0016199	axon midline choice point recognition	5/342	25/12653	0.000476632575722321	0.00408698737343507	0.00259317340048159	BP	motif.eu N=390
GO:0009890	negative regulation of biosynthetic process	25/342	447/12653	0.000481829383783237	0.00411577924010262	0.00261144169836716	BP	motif.eu N=390
GO:0000768	syncytium formation by plasma membrane fusion	6/342	38/12653	0.000495963272028122	0.00415717529138179	0.00263770728943795	BP	motif.eu N=390
GO:0006949	syncytium formation	6/342	38/12653	0.000495963272028122	0.00415717529138179	0.00263770728943795	BP	motif.eu N=390
GO:0007520	myoblast fusion	6/342	38/12653	0.000495963272028122	0.00415717529138179	0.00263770728943795	BP	motif.eu N=390
GO:0014902	myotube differentiation	6/342	38/12653	0.000495963272028122	0.00415717529138179	0.00263770728943795	BP	motif.eu N=390
GO:0140253	cell-cell fusion	6/342	38/12653	0.000495963272028122	0.00415717529138179	0.00263770728943795	BP	motif.eu N=390
GO:0001751	compound eye photoreceptor cell differentiation	15/342	207/12653	0.000506405408872807	0.00422886307857217	0.00268319283805741	BP	motif.eu N=390
GO:0032872	regulation of stress-activated MAPK cascade	8/342	69/12653	0.000521864838716924	0.00434176025668578	0.00275482554266926	BP	motif.eu N=390
GO:0070887	cellular response to chemical stimulus	24/342	424/12653	0.000525747411558004	0.00435786187802523	0.00276504194226802	BP	motif.eu N=390
GO:0009994	oocyte differentiation	14/342	187/12653	0.000559448963161333	0.00462009881754636	0.00293142999147267	BP	motif.eu N=390
GO:0046958	nonassociative learning	4/342	15/12653	0.000565249517399278	0.00465083977918965	0.00295093498054035	BP	motif.eu N=390
GO:0046777	protein autophosphorylation	6/342	39/12653	0.000572984284354034	0.00469721182558362	0.00298035781605395	BP	motif.eu N=390
GO:0070302	regulation of stress-activated protein kinase signaling cascade	8/342	70/12653	0.000575596971193955	0.00470140883770829	0.00298302079961831	BP	motif.eu N=390
GO:0022416	chaeta development	9/342	88/12653	0.000605376465085225	0.00490881351036498	0.0031146180450037	BP	motif.eu N=390
GO:0032869	cellular response to insulin stimulus	9/342	88/12653	0.000605376465085225	0.00490881351036498	0.0031146180450037	BP	motif.eu N=390
GO:0007623	circadian rhythm	13/342	168/12653	0.000641399190099592	0.00518213497271801	0.00328803916946361	BP	motif.eu N=390
GO:0090288	negative regulation of cellular response to growth factor stimulus	6/342	40/12653	0.000658978594094295	0.00528600033542305	0.00335394123159104	BP	motif.eu N=390
GO:1903688	positive regulation of border follicle cell migration	6/342	40/12653	0.000658978594094295	0.00528600033542305	0.00335394123159104	BP	motif.eu N=390
GO:0048511	rhythmic process	13/342	169/12653	0.000678294565443196	0.00542151156236383	0.00343992243903335	BP	motif.eu N=390
GO:0030029	actin filament-based process	20/342	331/12653	0.000681481552329243	0.00542760040609554	0.00344378578045383	BP	motif.eu N=390
GO:0016198	axon choice point recognition	5/342	27/12653	0.000692824662597459	0.00549837444997558	0.00348869156343401	BP	motif.eu N=390
GO:0071375	cellular response to peptide hormone stimulus	9/342	90/12653	0.000713854117806641	0.00562251606316383	0.00356745880683317	BP	motif.eu N=390
GO:1901653	cellular response to peptide	9/342	90/12653	0.000713854117806641	0.00562251606316383	0.00356745880683317	BP	motif.eu N=390
GO:0001754	eye photoreceptor cell differentiation	15/342	214/12653	0.000716004056301025	0.00562251606316383	0.00356745880683317	BP	motif.eu N=390
GO:0016071	mRNA metabolic process	25/342	460/12653	0.000730781752280071	0.00571849497063916	0.00362835695188007	BP	motif.eu N=390
GO:0010634	positive regulation of epithelial cell migration	6/342	41/12653	0.000754639727453861	0.0058846122301106	0.0037337575365313	BP	motif.eu N=390
GO:0006417	regulation of translation	14/342	193/12653	0.000764940090634851	0.00594422195430832	0.00377157961354683	BP	motif.eu N=390
GO:0042060	wound healing	9/342	91/12653	0.000773756698310568	0.00597126720972087	0.00378873969517588	BP	motif.eu N=390
GO:0051961	negative regulation of nervous system development	9/342	91/12653	0.000773756698310568	0.00597126720972087	0.00378873969517588	BP	motif.eu N=390
GO:1901701	cellular response to oxygen-containing compound	15/342	216/12653	0.00078796916858558	0.00606005154396745	0.00384507291887122	BP	motif.eu N=390
GO:0009611	response to wounding	11/342	130/12653	0.000792037634446453	0.00607048022565466	0.00385168986614371	BP	motif.eu N=390
GO:1902533	positive regulation of intracellular signal transduction	14/342	194/12653	0.000804734442584272	0.00614674294369829	0.0039000781859033	BP	motif.eu N=390
GO:0016322	neuron remodeling	7/342	57/12653	0.000820194773566306	0.00619554038088681	0.00393103991995499	BP	motif.eu N=390
GO:0030177	positive regulation of Wnt signaling pathway	7/342	57/12653	0.000820194773566306	0.00619554038088681	0.00393103991995499	BP	motif.eu N=390
GO:0051347	positive regulation of transferase activity	7/342	57/12653	0.000820194773566306	0.00619554038088681	0.00393103991995499	BP	motif.eu N=390
GO:0035069	larval midgut histolysis	5/342	28/12653	0.000824964715596188	0.00619554038088681	0.00393103991995499	BP	motif.eu N=390
GO:1904263	positive regulation of TORC1 signaling	5/342	28/12653	0.000824964715596188	0.00619554038088681	0.00393103991995499	BP	motif.eu N=390
GO:0031346	positive regulation of cell projection organization	8/342	74/12653	0.000837020025812225	0.0062491826149248	0.00396507565379501	BP	motif.eu N=390
GO:0007369	gastrulation	9/342	92/12653	0.000837692039534156	0.0062491826149248	0.00396507565379501	BP	motif.eu N=390
GO:0071310	cellular response to organic substance	18/342	288/12653	0.000850040786284041	0.00632023680964679	0.00401015919110744	BP	motif.eu N=390
GO:0055057	neuroblast division	6/342	42/12653	0.000860684629570901	0.0063781860959592	0.00404692772844596	BP	motif.eu N=390
GO:0051276	chromosome organization	20/342	338/12653	0.000883387483794462	0.0065125744878439	0.00413219650256405	BP	motif.eu N=390
GO:0006338	chromatin remodeling	18/342	289/12653	0.000884639251253148	0.0065125744878439	0.00413219650256405	BP	motif.eu N=390
GO:0008589	regulation of smoothened signaling pathway	9/342	93/12653	0.00090586006947978	0.00662521188070506	0.00420366437471009	BP	motif.eu N=390
GO:0032868	response to insulin	9/342	93/12653	0.00090586006947978	0.00662521188070506	0.00420366437471009	BP	motif.eu N=390
GO:0048638	regulation of developmental growth	16/342	243/12653	0.000943809842617585	0.00688028152370735	0.00436550480950153	BP	motif.eu N=390
GO:0006470	protein dephosphorylation	11/342	133/12653	0.000957218820364184	0.00695537571420469	0.00441315170427643	BP	motif.eu N=390
GO:0031396	regulation of protein ubiquitination	5/342	29/12653	0.000975013016569633	0.00704118330910435	0.00446759620148712	BP	motif.eu N=390
GO:0035331	negative regulation of hippo signaling	6/342	43/12653	0.000977852715961459	0.00704118330910435	0.00446759620148712	BP	motif.eu N=390
GO:0006997	nucleus organization	9/342	94/12653	0.000978466492015841	0.00704118330910435	0.00446759620148712	BP	motif.eu N=390
GO:0007346	regulation of mitotic cell cycle	13/342	176/12653	0.000990086122310322	0.00710196391580289	0.00450616119769442	BP	motif.eu N=390
GO:0042551	neuron maturation	7/342	59/12653	0.0010106908580257	0.00720358643395389	0.00457064018597611	BP	motif.eu N=390
GO:0060033	anatomical structure regression	7/342	59/12653	0.0010106908580257	0.00720358643395389	0.00457064018597611	BP	motif.eu N=390
GO:0007626	locomotory behavior	14/342	199/12653	0.00103094860665856	0.00732464438635511	0.00464745086176241	BP	motif.eu N=390
GO:0043434	response to peptide hormone	9/342	95/12653	0.00105572276840156	0.00745333613780032	0.0047291051455212	BP	motif.eu N=390
GO:1901652	response to peptide	9/342	95/12653	0.00105572276840156	0.00745333613780032	0.0047291051455212	BP	motif.eu N=390
GO:0034248	regulation of amide metabolic process	16/342	246/12653	0.00107450830106165	0.0075383999303322	0.0047830777037854	BP	motif.eu N=390
GO:0061061	muscle structure development	16/342	246/12653	0.00107450830106165	0.0075383999303322	0.0047830777037854	BP	motif.eu N=390
GO:0032940	secretion by cell	15/342	223/12653	0.00109016804891324	0.00762436279208697	0.0048376207170525	BP	motif.eu N=390
GO:0090090	negative regulation of canonical Wnt signaling pathway	6/342	44/12653	0.00110690486123334	0.00771729931289789	0.00489658848271448	BP	motif.eu N=390
GO:0007442	hindgut morphogenesis	7/342	60/12653	0.00111814297034052	0.00777144089323628	0.00493094104932776	BP	motif.eu N=390
GO:0016476	regulation of embryonic cell shape	5/342	30/12653	0.00114442258801374	0.00785649617170171	0.00498490820545864	BP	motif.eu N=390
GO:0019221	cytokine-mediated signaling pathway	5/342	30/12653	0.00114442258801374	0.00785649617170171	0.00498490820545864	BP	motif.eu N=390
GO:0036335	intestinal stem cell homeostasis	5/342	30/12653	0.00114442258801374	0.00785649617170171	0.00498490820545864	BP	motif.eu N=390
GO:0071103	DNA conformation change	5/342	30/12653	0.00114442258801374	0.00785649617170171	0.00498490820545864	BP	motif.eu N=390
GO:2000112	regulation of cellular macromolecule biosynthetic process	14/342	202/12653	0.00119074381290211	0.00814949435252269	0.00517081411107338	BP	motif.eu N=390
GO:0000209	protein polyubiquitination	9/342	97/12653	0.00122505935157394	0.00833338245842698	0.00528749021044071	BP	motif.eu N=390
GO:0007405	neuroblast proliferation	9/342	97/12653	0.00122505935157394	0.00833338245842698	0.00528749021044071	BP	motif.eu N=390
GO:0007029	endoplasmic reticulum organization	6/342	45/12653	0.00124862233018117	0.00844234675210108	0.00535662751920623	BP	motif.eu N=390
GO:1901889	negative regulation of cell junction assembly	6/342	45/12653	0.00124862233018117	0.00844234675210108	0.00535662751920623	BP	motif.eu N=390
GO:0008582	regulation of synaptic assembly at neuromuscular junction	10/342	117/12653	0.0012573727051496	0.00847590395820722	0.00537791940154346	BP	motif.eu N=390
GO:0035295	tube development	16/342	250/12653	0.00127238159213586	0.00855132133093109	0.00542577135385262	BP	motif.eu N=390
GO:0051301	cell division	17/342	275/12653	0.00132430873274999	0.00878531231551179	0.00557423748347933	BP	motif.eu N=390
GO:0007062	sister chromatid cohesion	5/342	31/12653	0.00133467658055139	0.00878531231551179	0.00557423748347933	BP	motif.eu N=390
GO:0044000	movement in host	5/342	31/12653	0.00133467658055139	0.00878531231551179	0.00557423748347933	BP	motif.eu N=390
GO:0044409	entry into host	5/342	31/12653	0.00133467658055139	0.00878531231551179	0.00557423748347933	BP	motif.eu N=390
GO:0045185	maintenance of protein location	5/342	31/12653	0.00133467658055139	0.00878531231551179	0.00557423748347933	BP	motif.eu N=390
GO:0046718	viral entry into host cell	5/342	31/12653	0.00133467658055139	0.00878531231551179	0.00557423748347933	BP	motif.eu N=390
GO:0051701	biological process involved in interaction with host	5/342	31/12653	0.00133467658055139	0.00878531231551179	0.00557423748347933	BP	motif.eu N=390
GO:0006886	intracellular protein transport	20/342	351/12653	0.00139692298701744	0.00915952495307194	0.00581167356271767	BP	motif.eu N=390
GO:0048588	developmental cell growth	8/342	80/12653	0.00139980581977989	0.00915952495307194	0.00581167356271767	BP	motif.eu N=390
GO:0030178	negative regulation of Wnt signaling pathway	6/342	46/12653	0.00140380565634659	0.00915952495307194	0.00581167356271767	BP	motif.eu N=390
GO:0007224	smoothened signaling pathway	9/342	99/12653	0.00141567548404104	0.00921012131768558	0.0058437767073787	BP	motif.eu N=390
GO:0007349	cellularization	10/342	119/12653	0.00143042301635526	0.00927909191479151	0.00588753821224483	BP	motif.eu N=390
GO:0051254	positive regulation of RNA metabolic process	25/342	483/12653	0.00145155765518344	0.00938741524191465	0.00595626883088419	BP	motif.eu N=390
GO:0060627	regulation of vesicle-mediated transport	11/342	140/12653	0.00145551076360339	0.00938741524191465	0.00595626883088419	BP	motif.eu N=390
GO:0014066	regulation of phosphatidylinositol 3-kinase signaling	4/342	19/12653	0.0014735533255432	0.00942232097875911	0.00597841634934671	BP	motif.eu N=390
GO:0032507	maintenance of protein location in cell	4/342	19/12653	0.0014735533255432	0.00942232097875911	0.00597841634934671	BP	motif.eu N=390
GO:0035019	somatic stem cell population maintenance	4/342	19/12653	0.0014735533255432	0.00942232097875911	0.00597841634934671	BP	motif.eu N=390
GO:0051129	negative regulation of cellular component organization	12/342	162/12653	0.00149717280403334	0.00954607616930661	0.00605693840947962	BP	motif.eu N=390
GO:0071345	cellular response to cytokine stimulus	5/342	32/12653	0.00154728413598979	0.00983756220552599	0.00624188486677699	BP	motif.eu N=390
GO:0090287	regulation of cellular response to growth factor stimulus	7/342	64/12653	0.00164050029701788	0.0104006789369009	0.00659917966505775	BP	motif.eu N=390
GO:0002376	immune system process	24/342	461/12653	0.00166493558373213	0.0105257791988489	0.00667855516638311	BP	motif.eu N=390
GO:0140352	export from cell	15/342	233/12653	0.00168740889255276	0.0106378059198115	0.00674963557021105	BP	motif.eu N=390
GO:0031507	heterochromatin formation	10/342	122/12653	0.00172587239623084	0.0108497259066422	0.0068840977602466	BP	motif.eu N=390
GO:0048663	neuron fate commitment	9/342	102/12653	0.00174566896907524	0.0109104102355014	0.00692260166863809	BP	motif.eu N=390
GO:0048599	oocyte development	12/342	165/12653	0.00175015070355005	0.0109104102355014	0.00692260166863809	BP	motif.eu N=390
GO:0051050	positive regulation of transport	12/342	165/12653	0.00175015070355005	0.0109104102355014	0.00692260166863809	BP	motif.eu N=390
GO:0045995	regulation of embryonic development	6/342	48/12653	0.00175786130206304	0.0109280377611586	0.00693378624702644	BP	motif.eu N=390
GO:0007277	pole cell development	5/342	33/12653	0.00178377626009183	0.011058424570874	0.00701651603692631	BP	motif.eu N=390
GO:0070646	protein modification by small protein removal	7/342	65/12653	0.00179674437701862	0.0111080494910709	0.00704800280487967	BP	motif.eu N=390
GO:0035099	hemocyte migration	4/342	20/12653	0.00180308397367538	0.0111165342509242	0.00705338634330314	BP	motif.eu N=390
GO:0042592	homeostatic process	24/342	464/12653	0.00181444939832976	0.0111558729490715	0.0070783465539238	BP	motif.eu N=390
GO:1904396	regulation of neuromuscular junction development	10/342	123/12653	0.00183466832557635	0.0112492814044928	0.00713761375977649	BP	motif.eu N=390
GO:0007528	neuromuscular junction development	13/342	189/12653	0.0018881446502386	0.0115455402383442	0.00732558853371261	BP	motif.eu N=390
GO:0010557	positive regulation of macromolecule biosynthetic process	24/342	466/12653	0.00192039256487704	0.011710731771648	0.00743040174966047	BP	motif.eu N=390
GO:0007309	oocyte axis specification	11/342	145/12653	0.00192805578417461	0.0117255131657141	0.00743978047154335	BP	motif.eu N=390
GO:0043066	negative regulation of apoptotic process	10/342	124/12653	0.00194894312414909	0.0118204192732945	0.00749999793032982	BP	motif.eu N=390
GO:0070201	regulation of establishment of protein localization	7/342	66/12653	0.00196429676252457	0.0118813409581892	0.00753865243995916	BP	motif.eu N=390
GO:0070848	response to growth factor	9/342	104/12653	0.00199796748654822	0.0120200302013304	0.00762665008306041	BP	motif.eu N=390
GO:0071363	cellular response to growth factor stimulus	9/342	104/12653	0.00199796748654822	0.0120200302013304	0.00762665008306041	BP	motif.eu N=390
GO:0001764	neuron migration	3/342	10/12653	0.00203931900322655	0.0122087478857383	0.00774639052625039	BP	motif.eu N=390
GO:0042059	negative regulation of epidermal growth factor receptor signaling pathway	5/342	34/12653	0.00204570172348162	0.0122087478857383	0.00774639052625039	BP	motif.eu N=390
GO:1901185	negative regulation of ERBB signaling pathway	5/342	34/12653	0.00204570172348162	0.0122087478857383	0.00774639052625039	BP	motif.eu N=390
GO:0055088	lipid homeostasis	8/342	85/12653	0.00206878563727076	0.0123136762133297	0.00781296703437361	BP	motif.eu N=390
GO:0061351	neural precursor cell proliferation	9/342	105/12653	0.00213459114224943	0.0126716577622128	0.00804010456762386	BP	motif.eu N=390
GO:0046903	secretion	15/342	239/12653	0.00216227681053766	0.0128020515925484	0.00812283881207269	BP	motif.eu N=390
GO:0060491	regulation of cell projection assembly	6/342	50/12653	0.00217581599761525	0.0128076716417289	0.00812640470565461	BP	motif.eu N=390
GO:0120032	regulation of plasma membrane bounded cell projection assembly	6/342	50/12653	0.00217581599761525	0.0128076716417289	0.00812640470565461	BP	motif.eu N=390
GO:0007370	ventral furrow formation	4/342	21/12653	0.00218039450201014	0.0128076716417289	0.00812640470565461	BP	motif.eu N=390
GO:0045814	negative regulation of gene expression, epigenetic	10/342	126/12653	0.00219473025022647	0.0128581316754106	0.0081584213490094	BP	motif.eu N=390
GO:0010562	positive regulation of phosphorus metabolic process	8/342	86/12653	0.00222858155807414	0.012901206338856	0.00818575201124909	BP	motif.eu N=390
GO:0045937	positive regulation of phosphate metabolic process	8/342	86/12653	0.00222858155807414	0.012901206338856	0.00818575201124909	BP	motif.eu N=390
GO:0008380	RNA splicing	18/342	314/12653	0.00223667026786243	0.012901206338856	0.00818575201124909	BP	motif.eu N=390
GO:0045892	negative regulation of DNA-templated transcription	18/342	314/12653	0.00223667026786243	0.012901206338856	0.00818575201124909	BP	motif.eu N=390
GO:1902679	negative regulation of RNA biosynthetic process	18/342	314/12653	0.00223667026786243	0.012901206338856	0.00818575201124909	BP	motif.eu N=390
GO:1903507	negative regulation of nucleic acid-templated transcription	18/342	314/12653	0.00223667026786243	0.012901206338856	0.00818575201124909	BP	motif.eu N=390
GO:0007015	actin filament organization	12/342	170/12653	0.00224931099913634	0.0129407661081417	0.00821085249042059	BP	motif.eu N=390
GO:0051338	regulation of transferase activity	9/342	106/12653	0.00227855796754626	0.0130754172599193	0.00829628798439921	BP	motif.eu N=390
GO:0070828	heterochromatin organization	10/342	127/12653	0.00232665249396512	0.0132325445224574	0.008395984460183	BP	motif.eu N=390
GO:0032008	positive regulation of TOR signaling	5/342	35/12653	0.00233462300727593	0.0132325445224574	0.008395984460183	BP	motif.eu N=390
GO:0034097	response to cytokine	5/342	35/12653	0.00233462300727593	0.0132325445224574	0.008395984460183	BP	motif.eu N=390
GO:0061326	renal tubule development	7/342	68/12653	0.00233550271955795	0.0132325445224574	0.008395984460183	BP	motif.eu N=390
GO:0072002	Malpighian tubule development	7/342	68/12653	0.00233550271955795	0.0132325445224574	0.008395984460183	BP	motif.eu N=390
GO:0048732	gland development	13/342	194/12653	0.00237743230482692	0.0134360946924309	0.00852513604256117	BP	motif.eu N=390
GO:0007308	oocyte construction	11/342	149/12653	0.0023901511767156	0.0134739504621902	0.00854915534240846	BP	motif.eu N=390
GO:0010720	positive regulation of cell development	8/342	87/12653	0.00239791331296177	0.0134837437045438	0.00855536910654701	BP	motif.eu N=390
GO:0000281	mitotic cytokinesis	6/342	51/12653	0.00241092694748935	0.0135229436302786	0.00858024126675408	BP	motif.eu N=390
GO:0048871	multicellular organismal-level homeostasis	10/342	128/12653	0.00246487333339805	0.0137909663003621	0.00875030033356308	BP	motif.eu N=390
GO:0030036	actin cytoskeleton organization	18/342	317/12653	0.00247900600422171	0.0138354499686987	0.00877852500248088	BP	motif.eu N=390
GO:0061057	peptidoglycan recognition protein signaling pathway	7/342	69/12653	0.00254026828674968	0.0141420906113079	0.00897308698304613	BP	motif.eu N=390
GO:0071417	cellular response to organonitrogen compound	10/342	129/12653	0.00260960693643487	0.014492060356678	0.00919514106634621	BP	motif.eu N=390
GO:0044403	biological process involved in symbiotic interaction	5/342	36/12653	0.00265211230832494	0.0145833595725583	0.0092530699700772	BP	motif.eu N=390
GO:0051651	maintenance of location in cell	5/342	36/12653	0.00265211230832494	0.0145833595725583	0.0092530699700772	BP	motif.eu N=390
GO:0061060	negative regulation of peptidoglycan recognition protein signaling pathway	5/342	36/12653	0.00265211230832494	0.0145833595725583	0.0092530699700772	BP	motif.eu N=390
GO:1903532	positive regulation of secretion by cell	5/342	36/12653	0.00265211230832494	0.0145833595725583	0.0092530699700772	BP	motif.eu N=390
GO:1904375	regulation of protein localization to cell periphery	3/342	11/12653	0.00274822774917804	0.0150748375065207	0.00956491030351182	BP	motif.eu N=390
GO:0050769	positive regulation of neurogenesis	7/342	70/12653	0.00275856509958919	0.0150945444813707	0.00957741428219231	BP	motif.eu N=390
GO:0051241	negative regulation of multicellular organismal process	12/342	175/12653	0.00285922968691031	0.0156072098519641	0.00990269794003084	BP	motif.eu N=390
GO:0030261	chromosome condensation	6/342	53/12653	0.00293786609039597	0.0159974314119372	0.0101502916018547	BP	motif.eu N=390
GO:1902850	microtubule cytoskeleton organization involved in mitosis	8/342	90/12653	0.00296701615035403	0.0161169469526512	0.0102261236250066	BP	motif.eu N=390
GO:0035239	tube morphogenesis	12/342	176/12653	0.00299599628919811	0.0161769522111648	0.0102641966666014	BP	motif.eu N=390
GO:0035332	positive regulation of hippo signaling	5/342	37/12653	0.00299974761735183	0.0161769522111648	0.0102641966666014	BP	motif.eu N=390
GO:1903320	regulation of protein modification by small protein conjugation or removal	5/342	37/12653	0.00299974761735183	0.0161769522111648	0.0102641966666014	BP	motif.eu N=390
GO:0009628	response to abiotic stimulus	23/342	456/12653	0.00307980209763027	0.0165687430156167	0.0105127860063341	BP	motif.eu N=390
GO:0070374	positive regulation of ERK1 and ERK2 cascade	4/342	23/12653	0.00309159912600466	0.0165923233669027	0.0105277476233252	BP	motif.eu N=390
GO:0000226	microtubule cytoskeleton organization	20/342	376/12653	0.00311585285180877	0.0166561724813121	0.010568259572593	BP	motif.eu N=390
GO:0032970	regulation of actin filament-based process	9/342	111/12653	0.00311838081754681	0.0166561724813121	0.010568259572593	BP	motif.eu N=390
GO:0007424	open tracheal system development	15/342	249/12653	0.00319826540118566	0.0170421856377465	0.0108131830230563	BP	motif.eu N=390
GO:0043065	positive regulation of apoptotic process	6/342	54/12653	0.00323150455274774	0.0170543993996671	0.010820932594963	BP	motif.eu N=390
GO:0048675	axon extension	6/342	54/12653	0.00323150455274774	0.0170543993996671	0.010820932594963	BP	motif.eu N=390
GO:0016311	dephosphorylation	13/342	201/12653	0.0032330296848503	0.0170543993996671	0.010820932594963	BP	motif.eu N=390
GO:0008587	imaginal disc-derived wing margin morphogenesis	7/342	72/12653	0.00323806989625924	0.0170543993996671	0.010820932594963	BP	motif.eu N=390
GO:0006397	mRNA processing	19/342	351/12653	0.00323865940342204	0.0170543993996671	0.010820932594963	BP	motif.eu N=390
GO:0006325	chromatin organization	21/342	405/12653	0.00334576990547881	0.0175770728837126	0.0111525663515961	BP	motif.eu N=390
GO:0051047	positive regulation of secretion	5/342	38/12653	0.00337910888179482	0.0176692656015346	0.0112110621779174	BP	motif.eu N=390
GO:1900425	negative regulation of defense response to bacterium	5/342	38/12653	0.00337910888179482	0.0176692656015346	0.0112110621779174	BP	motif.eu N=390
GO:0007416	synapse assembly	12/342	179/12653	0.00343843970375509	0.0179375945384706	0.011381315569539	BP	motif.eu N=390
GO:0040036	regulation of fibroblast growth factor receptor signaling pathway	3/342	12/12653	0.00359143774861426	0.0186488113257511	0.0118325791253649	BP	motif.eu N=390
GO:0046856	phosphatidylinositol dephosphorylation	3/342	12/12653	0.00359143774861426	0.0186488113257511	0.0118325791253649	BP	motif.eu N=390
GO:0007051	spindle organization	10/342	135/12653	0.00362721147338154	0.0187909705496016	0.0119227784541708	BP	motif.eu N=390
GO:0046486	glycerolipid metabolic process	11/342	158/12653	0.00376091431512581	0.0194386287234447	0.0123337143821678	BP	motif.eu N=390
GO:0055059	asymmetric neuroblast division	5/342	39/12653	0.0037917742637714	0.0195080248329205	0.0123777458725411	BP	motif.eu N=390
GO:1903432	regulation of TORC1 signaling	5/342	39/12653	0.0037917742637714	0.0195080248329205	0.0123777458725411	BP	motif.eu N=390
GO:0030155	regulation of cell adhesion	6/342	56/12653	0.00388370409394957	0.0198895417900667	0.0126198165066553	BP	motif.eu N=390
GO:0048190	wing disc dorsal/ventral pattern formation	6/342	56/12653	0.00388370409394957	0.0198895417900667	0.0126198165066553	BP	motif.eu N=390
GO:1901699	cellular response to nitrogen compound	10/342	137/12653	0.00402878179008569	0.0205854192835885	0.0130613473559856	BP	motif.eu N=390
GO:0045475	locomotor rhythm	7/342	75/12653	0.00407348211567767	0.0207192113065605	0.0131462377369597	BP	motif.eu N=390
GO:0048546	digestive tract morphogenesis	7/342	75/12653	0.00407348211567767	0.0207192113065605	0.0131462377369597	BP	motif.eu N=390
GO:0006650	glycerophospholipid metabolic process	9/342	116/12653	0.00418520748718589	0.0211433281181084	0.0134153377693092	BP	motif.eu N=390
GO:0048565	digestive tract development	9/342	116/12653	0.00418520748718589	0.0211433281181084	0.0134153377693092	BP	motif.eu N=390
GO:0055123	digestive system development	9/342	116/12653	0.00418520748718589	0.0211433281181084	0.0134153377693092	BP	motif.eu N=390
GO:0035096	larval midgut cell programmed cell death	4/342	25/12653	0.00423295871709522	0.0212016378251629	0.0134523349918371	BP	motif.eu N=390
GO:0019058	viral life cycle	5/342	40/12653	0.00423931650229671	0.0212016378251629	0.0134523349918371	BP	motif.eu N=390
GO:0030048	actin filament-based movement	5/342	40/12653	0.00423931650229671	0.0212016378251629	0.0134523349918371	BP	motif.eu N=390
GO:0048568	embryonic organ development	6/342	57/12653	0.00424411695517113	0.0212016378251629	0.0134523349918371	BP	motif.eu N=390
GO:1990138	neuron projection extension	6/342	57/12653	0.00424411695517113	0.0212016378251629	0.0134523349918371	BP	motif.eu N=390
GO:0008038	neuron recognition	9/342	117/12653	0.00442919371902225	0.02207691657722	0.0140076950579323	BP	motif.eu N=390
GO:0051253	negative regulation of RNA metabolic process	18/342	335/12653	0.00444075897634799	0.0220853746423707	0.0140130616586981	BP	motif.eu N=390
GO:0060541	respiratory system development	15/342	258/12653	0.0044512547053298	0.0220884878725678	0.0140150369879563	BP	motif.eu N=390
GO:0045116	protein neddylation	3/342	13/12653	0.00457615440834666	0.022658038862566	0.0143764142917085	BP	motif.eu N=390
GO:0072001	renal system development	7/342	77/12653	0.0047149055769292	0.0232324044607773	0.0147408464407077	BP	motif.eu N=390
GO:0018022	peptidyl-lysine methylation	5/342	41/12653	0.00472329938769155	0.0232324044607773	0.0147408464407077	BP	motif.eu N=390
GO:0042770	signal transduction in response to DNA damage	5/342	41/12653	0.00472329938769155	0.0232324044607773	0.0147408464407077	BP	motif.eu N=390
GO:0007474	imaginal disc-derived wing vein specification	6/342	59/12653	0.00503822628211154	0.0247270842529948	0.0156892134223649	BP	motif.eu N=390
GO:0090066	regulation of anatomical structure size	14/342	237/12653	0.00514269543423084	0.0251845785159926	0.0159794912836057	BP	motif.eu N=390
GO:0018193	peptidyl-amino acid modification	18/342	340/12653	0.00517017852703403	0.0252638854661619	0.0160298111536863	BP	motif.eu N=390
GO:0000075	cell cycle checkpoint signaling	6/342	60/12653	0.00547379109453052	0.0266311836294768	0.0168973551178986	BP	motif.eu N=390
GO:0007450	dorsal/ventral pattern formation, imaginal disc	6/342	60/12653	0.00547379109453052	0.0266311836294768	0.0168973551178986	BP	motif.eu N=390
GO:0048512	circadian behavior	9/342	121/12653	0.00551791104982782	0.0267876028839798	0.016996602366064	BP	motif.eu N=390
GO:0031399	regulation of protein modification process	12/342	190/12653	0.00553229162665132	0.0267992828148174	0.0170040132247725	BP	motif.eu N=390
GO:0014017	neuroblast fate commitment	4/342	27/12653	0.00562892025183395	0.0269754251040779	0.0171157746415508	BP	motif.eu N=390
GO:0035162	embryonic hemopoiesis	4/342	27/12653	0.00562892025183395	0.0269754251040779	0.0171157746415508	BP	motif.eu N=390
GO:0046425	regulation of receptor signaling pathway via JAK-STAT	4/342	27/12653	0.00562892025183395	0.0269754251040779	0.0171157746415508	BP	motif.eu N=390
GO:0072384	organelle transport along microtubule	4/342	27/12653	0.00562892025183395	0.0269754251040779	0.0171157746415508	BP	motif.eu N=390
GO:1904892	regulation of receptor signaling pathway via STAT	4/342	27/12653	0.00562892025183395	0.0269754251040779	0.0171157746415508	BP	motif.eu N=390
GO:0010769	regulation of cell morphogenesis involved in differentiation	3/342	14/12653	0.00570869896536467	0.0272121559436277	0.0172659791956887	BP	motif.eu N=390
GO:0030237	female sex determination	3/342	14/12653	0.00570869896536467	0.0272121559436277	0.0172659791956887	BP	motif.eu N=390
GO:0000375	RNA splicing, via transesterification reactions	16/342	291/12653	0.00573911421152471	0.0272121559436277	0.0172659791956887	BP	motif.eu N=390
GO:0000377	RNA splicing, via transesterification reactions with bulged adenosine as nucleophile	16/342	291/12653	0.00573911421152471	0.0272121559436277	0.0172659791956887	BP	motif.eu N=390
GO:0000398	mRNA splicing, via spliceosome	16/342	291/12653	0.00573911421152471	0.0272121559436277	0.0172659791956887	BP	motif.eu N=390
GO:0009306	protein secretion	7/342	80/12653	0.0058160753663023	0.0273736243554344	0.0173684301093462	BP	motif.eu N=390
GO:0007622	rhythmic behavior	9/342	122/12653	0.00581993182754794	0.0273736243554344	0.0173684301093462	BP	motif.eu N=390
GO:0008037	cell recognition	9/342	122/12653	0.00581993182754794	0.0273736243554344	0.0173684301093462	BP	motif.eu N=390
GO:0006955	immune response	18/342	344/12653	0.0058220934732738	0.0273736243554344	0.0173684301093462	BP	motif.eu N=390
GO:0033043	regulation of organelle organization	18/342	345/12653	0.00599515591713144	0.0280754398034737	0.0178137285616321	BP	motif.eu N=390
GO:0060560	developmental growth involved in morphogenesis	8/342	101/12653	0.0059964522904649	0.0280754398034737	0.0178137285616321	BP	motif.eu N=390
GO:0002252	immune effector process	9/342	123/12653	0.00613455789349306	0.0286506723258024	0.0181787107697227	BP	motif.eu N=390
GO:0007350	blastoderm segmentation	13/342	217/12653	0.00614491631652599	0.0286506723258024	0.0181787107697227	BP	motif.eu N=390
GO:0007098	centrosome cycle	7/342	81/12653	0.00622269975766473	0.0289530188308808	0.0183705481411308	BP	motif.eu N=390
GO:0038202	TORC1 signaling	5/342	44/12653	0.00640932493827521	0.0294864732348793	0.0187090223384846	BP	motif.eu N=390
GO:0045880	positive regulation of smoothened signaling pathway	5/342	44/12653	0.00640932493827521	0.0294864732348793	0.0187090223384846	BP	motif.eu N=390
GO:0051964	negative regulation of synapse assembly	5/342	44/12653	0.00640932493827521	0.0294864732348793	0.0187090223384846	BP	motif.eu N=390
GO:1905809	negative regulation of synapse organization	5/342	44/12653	0.00640932493827521	0.0294864732348793	0.0187090223384846	BP	motif.eu N=390
GO:0030866	cortical actin cytoskeleton organization	6/342	62/12653	0.0064266088780145	0.0294864732348793	0.0187090223384846	BP	motif.eu N=390
GO:0031647	regulation of protein stability	6/342	62/12653	0.0064266088780145	0.0294864732348793	0.0187090223384846	BP	motif.eu N=390
GO:0031345	negative regulation of cell projection organization	4/342	28/12653	0.00642957950787358	0.0294864732348793	0.0187090223384846	BP	motif.eu N=390
GO:0051336	regulation of hydrolase activity	12/342	194/12653	0.00650661522019557	0.029778742050711	0.0188944654655986	BP	motif.eu N=390
GO:0051124	synaptic assembly at neuromuscular junction	10/342	147/12653	0.00659245180419742	0.0301100145669262	0.0191046562488987	BP	motif.eu N=390
GO:0002682	regulation of immune system process	15/342	270/12653	0.00671649517998699	0.0306140859731382	0.0194244870785774	BP	motif.eu N=390
GO:0045786	negative regulation of cell cycle	8/342	103/12653	0.00673630997036558	0.0306419953530044	0.019442195442925	BP	motif.eu N=390
GO:0002684	positive regulation of immune system process	11/342	171/12653	0.00677965994865967	0.0307766307608526	0.0195276209474579	BP	motif.eu N=390
GO:0032386	regulation of intracellular transport	6/342	63/12653	0.00694572211349395	0.0314030830100999	0.0199251018205281	BP	motif.eu N=390
GO:0051223	regulation of protein transport	6/342	63/12653	0.00694572211349395	0.0314030830100999	0.0199251018205281	BP	motif.eu N=390
GO:0007538	primary sex determination	3/342	15/12653	0.00699456132735602	0.0315601376020621	0.0200247521871886	BP	motif.eu N=390
GO:0007093	mitotic cell cycle checkpoint signaling	5/342	45/12653	0.00705441276428698	0.0316388291913312	0.0200746816138026	BP	motif.eu N=390
GO:0033674	positive regulation of kinase activity	5/342	45/12653	0.00705441276428698	0.0316388291913312	0.0200746816138026	BP	motif.eu N=390
GO:0051647	nucleus localization	5/342	45/12653	0.00705441276428698	0.0316388291913312	0.0200746816138026	BP	motif.eu N=390
GO:0046488	phosphatidylinositol metabolic process	7/342	83/12653	0.00709906050446831	0.0317753948180002	0.02016133183269	BP	motif.eu N=390
GO:0043087	regulation of GTPase activity	8/342	104/12653	0.00713117184401704	0.03185541434513	0.0202121038293497	BP	motif.eu N=390
GO:0046329	negative regulation of JNK cascade	4/342	29/12653	0.00730231014648222	0.0325549205335203	0.0206559370677386	BP	motif.eu N=390
GO:0051650	establishment of vesicle localization	6/342	64/12653	0.00749453816347423	0.0333454799400702	0.0211575431255137	BP	motif.eu N=390
GO:0016570	histone modification	9/342	127/12653	0.00752591446014167	0.0334186439718196	0.02120396534405	BP	motif.eu N=390
GO:0050684	regulation of mRNA processing	8/342	105/12653	0.00754326097405972	0.0334293426929617	0.0212107536300293	BP	motif.eu N=390
GO:0035592	establishment of protein localization to extracellular region	7/342	84/12653	0.00757005272584814	0.0334817747044429	0.0212440214836054	BP	motif.eu N=390
GO:0032506	cytokinetic process	5/342	46/12653	0.00774351119208458	0.0341814162680183	0.0216879406168838	BP	motif.eu N=390
GO:0007507	heart development	8/342	106/12653	0.00797303264806083	0.0349190744938554	0.0221559811355115	BP	motif.eu N=390
GO:0008356	asymmetric cell division	8/342	106/12653	0.00797303264806083	0.0349190744938554	0.0221559811355115	BP	motif.eu N=390
GO:0008361	regulation of cell size	8/342	106/12653	0.00797303264806083	0.0349190744938554	0.0221559811355115	BP	motif.eu N=390
GO:0072359	circulatory system development	8/342	106/12653	0.00797303264806083	0.0349190744938554	0.0221559811355115	BP	motif.eu N=390
GO:1903311	regulation of mRNA metabolic process	11/342	175/12653	0.0080150413586542	0.0350344971888049	0.0222292162681425	BP	motif.eu N=390
GO:0032873	negative regulation of stress-activated MAPK cascade	4/342	30/12653	0.00824967746316967	0.0359898209796759	0.0228353645179355	BP	motif.eu N=390
GO:0097305	response to alcohol	9/342	129/12653	0.00830611292695113	0.0361655267130674	0.0229468489421607	BP	motif.eu N=390
GO:0000915	actomyosin contractile ring assembly	3/342	16/12653	0.00843845043987367	0.0363484782925952	0.0230629308201453	BP	motif.eu N=390
GO:0006611	protein export from nucleus	3/342	16/12653	0.00843845043987367	0.0363484782925952	0.0230629308201453	BP	motif.eu N=390
GO:0006911	phagocytosis, engulfment	3/342	16/12653	0.00843845043987367	0.0363484782925952	0.0230629308201453	BP	motif.eu N=390
GO:0010977	negative regulation of neuron projection development	3/342	16/12653	0.00843845043987367	0.0363484782925952	0.0230629308201453	BP	motif.eu N=390
GO:0098542	defense response to other organism	22/342	468/12653	0.00844222859982417	0.0363484782925952	0.0230629308201453	BP	motif.eu N=390
GO:0007443	Malpighian tubule morphogenesis	5/342	47/12653	0.00847806330149003	0.0363484782925952	0.0230629308201453	BP	motif.eu N=390
GO:0008407	chaeta morphogenesis	5/342	47/12653	0.00847806330149003	0.0363484782925952	0.0230629308201453	BP	motif.eu N=390
GO:0061333	renal tubule morphogenesis	5/342	47/12653	0.00847806330149003	0.0363484782925952	0.0230629308201453	BP	motif.eu N=390
GO:0010243	response to organonitrogen compound	12/342	201/12653	0.00853360797260862	0.0363708780745966	0.0230771433717279	BP	motif.eu N=390
GO:0001558	regulation of cell growth	7/342	86/12653	0.00858079697202279	0.0363708780745966	0.0230771433717279	BP	motif.eu N=390
GO:0002221	pattern recognition receptor signaling pathway	7/342	86/12653	0.00858079697202279	0.0363708780745966	0.0230771433717279	BP	motif.eu N=390
GO:0002757	immune response-activating signaling pathway	7/342	86/12653	0.00858079697202279	0.0363708780745966	0.0230771433717279	BP	motif.eu N=390
GO:0002758	innate immune response-activating signaling pathway	7/342	86/12653	0.00858079697202279	0.0363708780745966	0.0230771433717279	BP	motif.eu N=390
GO:0031023	microtubule organizing center organization	7/342	86/12653	0.00858079697202279	0.0363708780745966	0.0230771433717279	BP	motif.eu N=390
GO:0045893	positive regulation of DNA-templated transcription	20/342	414/12653	0.00887474601747645	0.0374017280542042	0.0237312126170554	BP	motif.eu N=390
GO:1902680	positive regulation of RNA biosynthetic process	20/342	414/12653	0.00887474601747645	0.0374017280542042	0.0237312126170554	BP	motif.eu N=390
GO:1903508	positive regulation of nucleic acid-templated transcription	20/342	414/12653	0.00887474601747645	0.0374017280542042	0.0237312126170554	BP	motif.eu N=390
GO:0045934	negative regulation of nucleobase-containing compound metabolic process	18/342	359/12653	0.00889084867061511	0.0374017280542042	0.0237312126170554	BP	motif.eu N=390
GO:0030097	hemopoiesis	7/342	87/12653	0.00912179929219063	0.0382237295062198	0.0242527684981377	BP	motif.eu N=390
GO:0001703	gastrulation with mouth forming first	5/342	48/12653	0.0092594821386327	0.0382237295062198	0.0242527684981377	BP	motif.eu N=390
GO:0010004	gastrulation involving germ band extension	5/342	48/12653	0.0092594821386327	0.0382237295062198	0.0242527684981377	BP	motif.eu N=390
GO:0030952	establishment or maintenance of cytoskeleton polarity	5/342	48/12653	0.0092594821386327	0.0382237295062198	0.0242527684981377	BP	motif.eu N=390
GO:0035317	imaginal disc-derived wing hair organization	5/342	48/12653	0.0092594821386327	0.0382237295062198	0.0242527684981377	BP	motif.eu N=390
GO:0007032	endosome organization	4/342	31/12653	0.00927412203837237	0.0382237295062198	0.0242527684981377	BP	motif.eu N=390
GO:0009145	purine nucleoside triphosphate biosynthetic process	4/342	31/12653	0.00927412203837237	0.0382237295062198	0.0242527684981377	BP	motif.eu N=390
GO:0009206	purine ribonucleoside triphosphate biosynthetic process	4/342	31/12653	0.00927412203837237	0.0382237295062198	0.0242527684981377	BP	motif.eu N=390
GO:0044837	actomyosin contractile ring organization	4/342	31/12653	0.00927412203837237	0.0382237295062198	0.0242527684981377	BP	motif.eu N=390
GO:0070303	negative regulation of stress-activated protein kinase signaling cascade	4/342	31/12653	0.00927412203837237	0.0382237295062198	0.0242527684981377	BP	motif.eu N=390
GO:0120034	positive regulation of plasma membrane bounded cell projection assembly	4/342	31/12653	0.00927412203837237	0.0382237295062198	0.0242527684981377	BP	motif.eu N=390
GO:0032956	regulation of actin cytoskeleton organization	8/342	109/12653	0.00937300352030245	0.0384895080338292	0.024421403667577	BP	motif.eu N=390
GO:0043484	regulation of RNA splicing	8/342	109/12653	0.00937300352030245	0.0384895080338292	0.024421403667577	BP	motif.eu N=390
GO:0009953	dorsal/ventral pattern formation	10/342	155/12653	0.00943534079352838	0.0386745287470998	0.0245387984007515	BP	motif.eu N=390
GO:0002218	activation of innate immune response	7/342	88/12653	0.00968738479911763	0.0395627138328928	0.0251023474721661	BP	motif.eu N=390
GO:0071692	protein localization to extracellular region	7/342	88/12653	0.00968738479911763	0.0395627138328928	0.0251023474721661	BP	motif.eu N=390
GO:0051648	vesicle localization	6/342	68/12653	0.0100050701692838	0.0407856958813429	0.0258783235708252	BP	motif.eu N=390
GO:0000912	assembly of actomyosin apparatus involved in cytokinesis	3/342	17/12653	0.010044342281811	0.0407971652027097	0.0258856007988596	BP	motif.eu N=390
GO:0010591	regulation of lamellipodium assembly	3/342	17/12653	0.010044342281811	0.0407971652027097	0.0258856007988596	BP	motif.eu N=390
GO:0035315	hair cell differentiation	5/342	49/12653	0.010089148256182	0.040830947192288	0.0259070353052051	BP	motif.eu N=390
GO:0035316	non-sensory hair organization	5/342	49/12653	0.010089148256182	0.040830947192288	0.0259070353052051	BP	motif.eu N=390
GO:0006644	phospholipid metabolic process	10/342	157/12653	0.0102740592884795	0.0412803468205488	0.0261921771604912	BP	motif.eu N=390
GO:0040029	epigenetic regulation of gene expression	10/342	157/12653	0.0102740592884795	0.0412803468205488	0.0261921771604912	BP	motif.eu N=390
GO:0002253	activation of immune response	7/342	89/12653	0.010278171970194	0.0412803468205488	0.0261921771604912	BP	motif.eu N=390
GO:0002764	immune response-regulating signaling pathway	7/342	89/12653	0.010278171970194	0.0412803468205488	0.0261921771604912	BP	motif.eu N=390
GO:0035088	establishment or maintenance of apical/basal cell polarity	4/342	32/12653	0.010377956024427	0.0412803468205488	0.0261921771604912	BP	motif.eu N=390
GO:0046330	positive regulation of JNK cascade	4/342	32/12653	0.010377956024427	0.0412803468205488	0.0261921771604912	BP	motif.eu N=390
GO:0061245	establishment or maintenance of bipolar cell polarity	4/342	32/12653	0.010377956024427	0.0412803468205488	0.0261921771604912	BP	motif.eu N=390
GO:1903034	regulation of response to wounding	4/342	32/12653	0.010377956024427	0.0412803468205488	0.0261921771604912	BP	motif.eu N=390
GO:0000910	cytokinesis	8/342	111/12653	0.0104030900834627	0.0412803468205488	0.0261921771604912	BP	motif.eu N=390
GO:0045926	negative regulation of growth	8/342	111/12653	0.0104030900834627	0.0412803468205488	0.0261921771604912	BP	motif.eu N=390
GO:0060562	epithelial tube morphogenesis	8/342	111/12653	0.0104030900834627	0.0412803468205488	0.0261921771604912	BP	motif.eu N=390
GO:0016050	vesicle organization	9/342	134/12653	0.0105253988642073	0.041691756916984	0.0264532148445565	BP	motif.eu N=390
GO:0009880	embryonic pattern specification	13/342	233/12653	0.0108474778212754	0.0428916172509086	0.0272145203289947	BP	motif.eu N=390
GO:0046552	photoreceptor cell fate commitment	7/342	90/12653	0.0108947754730721	0.043002658745565	0.0272849756115739	BP	motif.eu N=390
GO:0007300	ovarian nurse cell to oocyte transport	4/342	33/12653	0.0115633601298526	0.0453717285021002	0.0287881387278741	BP	motif.eu N=390
GO:0070328	triglyceride homeostasis	4/342	33/12653	0.0115633601298526	0.0453717285021002	0.0287881387278741	BP	motif.eu N=390
GO:0071456	cellular response to hypoxia	4/342	33/12653	0.0115633601298526	0.0453717285021002	0.0287881387278741	BP	motif.eu N=390
GO:0006974	cellular response to DNA damage stimulus	14/342	261/12653	0.0115760755025466	0.0453717285021002	0.0287881387278741	BP	motif.eu N=390
GO:0040040	thermosensory behavior	3/342	18/12653	0.0118155255869981	0.0462292766847934	0.0293322488348555	BP	motif.eu N=390
GO:0030490	maturation of SSU-rRNA	5/342	51/12653	0.0118985683143416	0.0463919788980774	0.0294354825894861	BP	motif.eu N=390
GO:0061058	regulation of peptidoglycan recognition protein signaling pathway	5/342	51/12653	0.0118985683143416	0.0463919788980774	0.0294354825894861	BP	motif.eu N=390
GO:0007219	Notch signaling pathway	7/342	92/12653	0.0122078673590073	0.0473263790462776	0.0300283548908464	BP	motif.eu N=390
GO:0010948	negative regulation of cell cycle process	7/342	92/12653	0.0122078673590073	0.0473263790462776	0.0300283548908464	BP	motif.eu N=390
GO:0048640	negative regulation of developmental growth	7/342	92/12653	0.0122078673590073	0.0473263790462776	0.0300283548908464	BP	motif.eu N=390
GO:0007612	learning	6/342	71/12653	0.0122439559730986	0.0473263790462776	0.0300283548908464	BP	motif.eu N=390
GO:0030258	lipid modification	6/342	71/12653	0.0122439559730986	0.0473263790462776	0.0300283548908464	BP	motif.eu N=390
GO:0009201	ribonucleoside triphosphate biosynthetic process	4/342	34/12653	0.012832381250702	0.0490367475199856	0.0311135752807773	BP	motif.eu N=390
GO:0032874	positive regulation of stress-activated MAPK cascade	4/342	34/12653	0.012832381250702	0.0490367475199856	0.0311135752807773	BP	motif.eu N=390
GO:0046620	regulation of organ growth	4/342	34/12653	0.012832381250702	0.0490367475199856	0.0311135752807773	BP	motif.eu N=390
GO:0055090	acylglycerol homeostasis	4/342	34/12653	0.012832381250702	0.0490367475199856	0.0311135752807773	BP	motif.eu N=390
GO:0070304	positive regulation of stress-activated protein kinase signaling cascade	4/342	34/12653	0.012832381250702	0.0490367475199856	0.0311135752807773	BP	motif.eu N=390
GO:0009913	epidermal cell differentiation	5/342	52/12653	0.0128809007486094	0.0490367475199856	0.0311135752807773	BP	motif.eu N=390
GO:0032006	regulation of TOR signaling	5/342	52/12653	0.0128809007486094	0.0490367475199856	0.0311135752807773	BP	motif.eu N=390
GO:0062207	regulation of pattern recognition receptor signaling pathway	5/342	52/12653	0.0128809007486094	0.0490367475199856	0.0311135752807773	BP	motif.eu N=390
GO:0007435	salivary gland morphogenesis	7/342	93/12653	0.0129055604509703	0.0490367475199856	0.0311135752807773	BP	motif.eu N=390
GO:0022612	gland morphogenesis	7/342	93/12653	0.0129055604509703	0.0490367475199856	0.0311135752807773	BP	motif.eu N=390
GO:0006413	translational initiation	6/342	72/12653	0.0130626728891749	0.0494657562199213	0.0313857791922647	BP	motif.eu N=390
GO:0030865	cortical cytoskeleton organization	6/342	72/12653	0.0130626728891749	0.0494657562199213	0.0313857791922647	BP	motif.eu N=390
GO:0002181	cytoplasmic translation	14/233	131/12653	1.26761073990885e-07	0.000246930572134244	0.000185471466155084	BP	no.motif.eu N=358
GO:0009894	regulation of catabolic process	20/233	310/12653	1.1645276231008e-06	0.00113424990490018	0.000851943892689533	BP	no.motif.eu N=358
GO:0007613	memory	12/233	122/12653	2.49217757159251e-06	0.00161825396982074	0.00121548309632056	BP	no.motif.eu N=358
GO:0007549	dosage compensation	6/233	25/12653	4.82942475930197e-06	0.00235192985778006	0.00176655274090256	BP	no.motif.eu N=358
GO:0007616	long-term memory	9/233	75/12653	9.111214116834e-06	0.00260459656386133	0.00195633266171363	BP	no.motif.eu N=358
GO:0006613	cotranslational protein targeting to membrane	5/233	17/12653	1.04767356159205e-05	0.00260459656386133	0.00195633266171363	BP	no.motif.eu N=358
GO:0006614	SRP-dependent cotranslational protein targeting to membrane	5/233	17/12653	1.04767356159205e-05	0.00260459656386133	0.00195633266171363	BP	no.motif.eu N=358
GO:0007450	dorsal/ventral pattern formation, imaginal disc	8/233	60/12653	1.3144915664174e-05	0.00260459656386133	0.00195633266171363	BP	no.motif.eu N=358
GO:0007611	learning or memory	13/233	168/12653	1.3633062636202e-05	0.00260459656386133	0.00195633266171363	BP	no.motif.eu N=358
GO:0050890	cognition	13/233	169/12653	1.45314515640762e-05	0.00260459656386133	0.00195633266171363	BP	no.motif.eu N=358
GO:0010507	negative regulation of autophagy	6/233	30/12653	1.49906991416565e-05	0.00260459656386133	0.00195633266171363	BP	no.motif.eu N=358
GO:0031329	regulation of cellular catabolic process	17/233	279/12653	1.60447426931909e-05	0.00260459656386133	0.00195633266171363	BP	no.motif.eu N=358
GO:2000765	regulation of cytoplasmic translation	4/233	11/12653	3.3408045837759e-05	0.00444518109785041	0.0033388099675846	BP	no.motif.eu N=358
GO:0030163	protein catabolic process	20/233	390/12653	3.54507033276047e-05	0.00444518109785041	0.0033388099675846	BP	no.motif.eu N=358
GO:0035220	wing disc development	21/233	425/12653	3.88090633593669e-05	0.00444518109785041	0.0033388099675846	BP	no.motif.eu N=358
GO:0016477	cell migration	18/233	331/12653	4.12696376658067e-05	0.00444518109785041	0.0033388099675846	BP	no.motif.eu N=358
GO:0048870	cell motility	20/233	395/12653	4.24203464404963e-05	0.00444518109785041	0.0033388099675846	BP	no.motif.eu N=358
GO:0006612	protein targeting to membrane	7/233	52/12653	4.33564891474116e-05	0.00444518109785041	0.0033388099675846	BP	no.motif.eu N=358
GO:0031330	negative regulation of cellular catabolic process	7/233	52/12653	4.33564891474116e-05	0.00444518109785041	0.0033388099675846	BP	no.motif.eu N=358
GO:2000105	positive regulation of DNA-templated DNA replication	4/233	12/12653	4.93890876212031e-05	0.00473137024944085	0.00355376885697762	BP	no.motif.eu N=358
GO:1902531	regulation of intracellular signal transduction	19/233	368/12653	5.10055314364773e-05	0.00473137024944085	0.00355376885697762	BP	no.motif.eu N=358
GO:0009047	dosage compensation by hyperactivation of X chromosome	4/233	13/12653	7.03111339378034e-05	0.00573108486189717	0.00430466224902036	BP	no.motif.eu N=358
GO:0009895	negative regulation of catabolic process	7/233	56/12653	7.06088484011972e-05	0.00573108486189717	0.00430466224902036	BP	no.motif.eu N=358
GO:0048190	wing disc dorsal/ventral pattern formation	7/233	56/12653	7.06088484011972e-05	0.00573108486189717	0.00430466224902036	BP	no.motif.eu N=358
GO:0051302	regulation of cell division	6/233	42/12653	0.000110119123284008	0.0085804820862899	0.00644486658377984	BP	no.motif.eu N=358
GO:0045740	positive regulation of DNA replication	4/233	15/12653	0.000130390524103163	0.00963643552014264	0.00723800139035895	BP	no.motif.eu N=358
GO:0009953	dorsal/ventral pattern formation	11/233	155/12653	0.000137594922237995	0.00963643552014264	0.00723800139035895	BP	no.motif.eu N=358
GO:0031667	response to nutrient levels	12/233	182/12653	0.000138511393513344	0.00963643552014264	0.00723800139035895	BP	no.motif.eu N=358
GO:0009991	response to extracellular stimulus	12/233	184/12653	0.000153536698675609	0.0099094643235222	0.00744307544023336	BP	no.motif.eu N=358
GO:0040029	epigenetic regulation of gene expression	11/233	157/12653	0.000154149832869069	0.0099094643235222	0.00744307544023336	BP	no.motif.eu N=358
GO:0051093	negative regulation of developmental process	13/233	213/12653	0.00015935258622901	0.0099094643235222	0.00744307544023336	BP	no.motif.eu N=358
GO:0042594	response to starvation	11/233	158/12653	0.00016304309790966	0.0099094643235222	0.00744307544023336	BP	no.motif.eu N=358
GO:0045047	protein targeting to ER	5/233	29/12653	0.000167870802195191	0.0099094643235222	0.00744307544023336	BP	no.motif.eu N=358
GO:0072599	establishment of protein localization to endoplasmic reticulum	5/233	30/12653	0.000198446822805898	0.0113698356125262	0.00853997163158508	BP	no.motif.eu N=358
GO:0033043	regulation of organelle organization	17/233	345/12653	0.000222595666330179	0.0123890388003197	0.0093055030435774	BP	no.motif.eu N=358
GO:0007472	wing disc morphogenesis	16/233	318/12653	0.00026977578458316	0.0139691820519093	0.0104923608841208	BP	no.motif.eu N=358
GO:0007447	imaginal disc pattern formation	9/233	115/12653	0.000269893923379952	0.0139691820519093	0.0104923608841208	BP	no.motif.eu N=358
GO:0043632	modification-dependent macromolecule catabolic process	17/233	351/12653	0.000272499444544432	0.0139691820519093	0.0104923608841208	BP	no.motif.eu N=358
GO:0010506	regulation of autophagy	9/233	116/12653	0.000287988453026698	0.0143846540127181	0.0108044250933093	BP	no.motif.eu N=358
GO:0010638	positive regulation of organelle organization	9/233	117/12653	0.000307076073263894	0.0149546047679516	0.0112325195220214	BP	no.motif.eu N=358
GO:0008340	determination of adult lifespan	11/233	174/12653	0.000376738292835371	0.0178996632791049	0.0134445757905306	BP	no.motif.eu N=358
GO:0010557	positive regulation of macromolecule biosynthetic process	20/233	466/12653	0.000391268248703212	0.0181027758562057	0.0135971352210775	BP	no.motif.eu N=358
GO:0030707	follicle cell of egg chamber development	14/233	265/12653	0.00039959926171296	0.0181027758562057	0.0135971352210775	BP	no.motif.eu N=358
GO:0048729	tissue morphogenesis	17/233	366/12653	0.000441866437072804	0.0189787557064519	0.0142550904744235	BP	no.motif.eu N=358
GO:2000241	regulation of reproductive process	9/233	123/12653	0.000444874898856592	0.0189787557064519	0.0142550904744235	BP	no.motif.eu N=358
GO:0010628	positive regulation of gene expression	12/233	208/12653	0.000474056668822186	0.0189787557064519	0.0142550904744235	BP	no.motif.eu N=358
GO:0090068	positive regulation of cell cycle process	6/233	55/12653	0.000498648761515464	0.0189787557064519	0.0142550904744235	BP	no.motif.eu N=358
GO:0051603	proteolysis involved in protein catabolic process	17/233	370/12653	0.000500082140711567	0.0189787557064519	0.0142550904744235	BP	no.motif.eu N=358
GO:0016331	morphogenesis of embryonic epithelium	9/233	125/12653	0.000500780317770924	0.0189787557064519	0.0142550904744235	BP	no.motif.eu N=358
GO:0051130	positive regulation of cellular component organization	14/233	272/12653	0.000518627590565495	0.0189787557064519	0.0142550904744235	BP	no.motif.eu N=358
GO:0016360	sensory organ precursor cell fate determination	4/233	21/12653	0.000524144395639376	0.0189787557064519	0.0142550904744235	BP	no.motif.eu N=358
GO:0060582	cell fate determination involved in pattern specification	4/233	21/12653	0.000524144395639376	0.0189787557064519	0.0142550904744235	BP	no.motif.eu N=358
GO:0007476	imaginal disc-derived wing morphogenesis	15/233	305/12653	0.000531266798970376	0.0189787557064519	0.0142550904744235	BP	no.motif.eu N=358
GO:0070972	protein localization to endoplasmic reticulum	5/233	37/12653	0.000546618927509002	0.0189787557064519	0.0142550904744235	BP	no.motif.eu N=358
GO:0048585	negative regulation of response to stimulus	19/233	444/12653	0.000566921743453698	0.0189787557064519	0.0142550904744235	BP	no.motif.eu N=358
GO:0044087	regulation of cellular component biogenesis	15/233	307/12653	0.000568583746129864	0.0189787557064519	0.0142550904744235	BP	no.motif.eu N=358
GO:0045596	negative regulation of cell differentiation	8/233	102/12653	0.000581067340950127	0.0189787557064519	0.0142550904744235	BP	no.motif.eu N=358
GO:0006468	protein phosphorylation	16/233	341/12653	0.000582282219753139	0.0189787557064519	0.0142550904744235	BP	no.motif.eu N=358
GO:0010564	regulation of cell cycle process	12/233	214/12653	0.000611064762578128	0.0189787557064519	0.0142550904744235	BP	no.motif.eu N=358
GO:0051254	positive regulation of RNA metabolic process	20/233	483/12653	0.000615915964047183	0.0189787557064519	0.0142550904744235	BP	no.motif.eu N=358
GO:0019941	modification-dependent protein catabolic process	16/233	343/12653	0.000620243972310893	0.0189787557064519	0.0142550904744235	BP	no.motif.eu N=358
GO:0016310	phosphorylation	18/233	412/12653	0.000621847650874343	0.0189787557064519	0.0142550904744235	BP	no.motif.eu N=358
GO:0001700	embryonic development via the syncytial blastoderm	11/233	186/12653	0.000661118804731579	0.0189787557064519	0.0142550904744235	BP	no.motif.eu N=358
GO:0048588	developmental cell growth	7/233	80/12653	0.000665730993191686	0.0189787557064519	0.0142550904744235	BP	no.motif.eu N=358
GO:0043696	dedifferentiation	3/233	10/12653	0.000672245453667956	0.0189787557064519	0.0142550904744235	BP	no.motif.eu N=358
GO:0043697	cell dedifferentiation	3/233	10/12653	0.000672245453667956	0.0189787557064519	0.0142550904744235	BP	no.motif.eu N=358
GO:0050792	regulation of viral process	3/233	10/12653	0.000672245453667956	0.0189787557064519	0.0142550904744235	BP	no.motif.eu N=358
GO:0098586	cellular response to virus	3/233	10/12653	0.000672245453667956	0.0189787557064519	0.0142550904744235	BP	no.motif.eu N=358
GO:1903900	regulation of viral life cycle	3/233	10/12653	0.000672245453667956	0.0189787557064519	0.0142550904744235	BP	no.motif.eu N=358
GO:0022603	regulation of anatomical structure morphogenesis	11/233	189/12653	0.000755017231574423	0.0210110509586711	0.0157815631862924	BP	no.motif.eu N=358
GO:0030036	actin cytoskeleton organization	15/233	317/12653	0.00079059301184675	0.0213254594462625	0.0160177178376229	BP	no.motif.eu N=358
GO:0035120	post-embryonic appendage morphogenesis	16/233	351/12653	0.000794049579005262	0.0213254594462625	0.0160177178376229	BP	no.motif.eu N=358
GO:0090130	tissue migration	11/233	191/12653	0.000823575505498038	0.0213254594462625	0.0160177178376229	BP	no.motif.eu N=358
GO:0007298	border follicle cell migration	9/233	134/12653	0.000828500491975374	0.0213254594462625	0.0160177178376229	BP	no.motif.eu N=358
GO:0048598	embryonic morphogenesis	13/233	253/12653	0.000830335362906595	0.0213254594462625	0.0160177178376229	BP	no.motif.eu N=358
GO:0051129	negative regulation of cellular component organization	10/233	162/12653	0.000831999444515374	0.0213254594462625	0.0160177178376229	BP	no.motif.eu N=358
GO:0030855	epithelial cell differentiation	16/233	354/12653	0.000869164991483594	0.0214659281994351	0.0161232250066004	BP	no.motif.eu N=358
GO:2001252	positive regulation of chromosome organization	4/233	24/12653	0.000891134358329698	0.0214659281994351	0.0161232250066004	BP	no.motif.eu N=358
GO:0035222	wing disc pattern formation	7/233	84/12653	0.000892103766042797	0.0214659281994351	0.0161232250066004	BP	no.motif.eu N=358
GO:0006417	regulation of translation	11/233	193/12653	0.000897222532068578	0.0214659281994351	0.0161232250066004	BP	no.motif.eu N=358
GO:0032956	regulation of actin cytoskeleton organization	8/233	109/12653	0.000901926496668809	0.0214659281994351	0.0161232250066004	BP	no.motif.eu N=358
GO:0007560	imaginal disc morphogenesis	18/233	426/12653	0.000914616037244924	0.0214659281994351	0.0161232250066004	BP	no.motif.eu N=358
GO:0048563	post-embryonic animal organ morphogenesis	18/233	426/12653	0.000914616037244924	0.0214659281994351	0.0161232250066004	BP	no.motif.eu N=358
GO:0051235	maintenance of location	8/233	110/12653	0.00095753358503561	0.0222056598053496	0.0166788431478634	BP	no.motif.eu N=358
GO:0045165	cell fate commitment	15/233	324/12653	0.000986554538784788	0.0226095087241502	0.0169821772001344	BP	no.motif.eu N=358
GO:0032970	regulation of actin filament-based process	8/233	111/12653	0.00101585450870498	0.0230102858483407	0.017283204003671	BP	no.motif.eu N=358
GO:0019915	lipid storage	6/233	63/12653	0.00103432476976204	0.0231476297455985	0.017386364069157	BP	no.motif.eu N=358
GO:0008052	sensory organ boundary specification	4/233	25/12653	0.00104568347926728	0.0231476297455985	0.017386364069157	BP	no.motif.eu N=358
GO:0035114	imaginal disc-derived appendage morphogenesis	16/233	361/12653	0.00106830430043045	0.0233826604184104	0.0175628974287206	BP	no.motif.eu N=358
GO:0001667	ameboidal-type cell migration	11/233	198/12653	0.00110551022688277	0.0239281546885294	0.0179726224019539	BP	no.motif.eu N=358
GO:0035107	appendage morphogenesis	16/233	363/12653	0.00113185307424025	0.0242291185562637	0.0181986786951295	BP	no.motif.eu N=358
GO:0009792	embryo development ending in birth or egg hatching	11/233	199/12653	0.00115161450761233	0.0243841854437915	0.0183151506359398	BP	no.motif.eu N=358
GO:1902414	protein localization to cell junction	3/233	12/12653	0.00119928294626531	0.0250607052796005	0.0188232899268587	BP	no.motif.eu N=358
GO:0031333	negative regulation of protein-containing complex assembly	4/233	26/12653	0.00121812266118131	0.0250607052796005	0.0188232899268587	BP	no.motif.eu N=358
GO:0030029	actin filament-based process	15/233	331/12653	0.0012221596517259	0.0250607052796005	0.0188232899268587	BP	no.motif.eu N=358
GO:0006605	protein targeting	9/233	142/12653	0.00124985387274565	0.0251381634524933	0.0188814693607293	BP	no.motif.eu N=358
GO:0002064	epithelial cell development	14/233	298/12653	0.00125953976889801	0.0251381634524933	0.0188814693607293	BP	no.motif.eu N=358
GO:0048707	instar larval or pupal morphogenesis	19/233	475/12653	0.00126465093344166	0.0251381634524933	0.0188814693607293	BP	no.motif.eu N=358
GO:2000112	regulation of cellular macromolecule biosynthetic process	11/233	202/12653	0.00129953486329613	0.0254193656471824	0.0190926825081506	BP	no.motif.eu N=358
GO:0048737	imaginal disc-derived appendage development	16/233	368/12653	0.00130489556710382	0.0254193656471824	0.0190926825081506	BP	no.motif.eu N=358
GO:0010608	post-transcriptional regulation of gene expression	16/233	369/12653	0.00134206065110918	0.0258844965184227	0.019442045909763	BP	no.motif.eu N=358
GO:0006325	chromatin organization	17/233	405/12653	0.00135855150788999	0.0259456699742128	0.0194879937664302	BP	no.motif.eu N=358
GO:0051640	organelle localization	12/233	235/12653	0.00137928621531695	0.0260859179362857	0.019593335097502	BP	no.motif.eu N=358
GO:0090329	regulation of DNA-templated DNA replication	4/233	27/12653	0.00140951868767948	0.0263272934646572	0.0197746341272417	BP	no.motif.eu N=358
GO:0048736	appendage development	16/233	371/12653	0.00141907895985062	0.0263272934646572	0.0197746341272417	BP	no.motif.eu N=358
GO:0006511	ubiquitin-dependent protein catabolic process	15/233	338/12653	0.0015035234606389	0.0275809164661716	0.020716240077801	BP	no.motif.eu N=358
GO:0007219	Notch signaling pathway	7/233	92/12653	0.00152442970850095	0.0275809164661716	0.020716240077801	BP	no.motif.eu N=358
GO:0023057	negative regulation of signaling	17/233	410/12653	0.00154940466856092	0.0275809164661716	0.020716240077801	BP	no.motif.eu N=358
GO:0007297	follicle cell of egg chamber migration	9/233	147/12653	0.0015911736119775	0.0275809164661716	0.020716240077801	BP	no.motif.eu N=358
GO:0018193	peptidyl-amino acid modification	15/233	340/12653	0.00159324305055897	0.0275809164661716	0.020716240077801	BP	no.motif.eu N=358
GO:0051054	positive regulation of DNA metabolic process	4/233	28/12653	0.00162093391087447	0.0275809164661716	0.020716240077801	BP	no.motif.eu N=358
GO:0008589	regulation of smoothened signaling pathway	7/233	93/12653	0.00162320923050794	0.0275809164661716	0.020716240077801	BP	no.motif.eu N=358
GO:0010648	negative regulation of cell communication	17/233	412/12653	0.00163185150714888	0.0275809164661716	0.020716240077801	BP	no.motif.eu N=358
GO:0002009	morphogenesis of an epithelium	15/233	341/12653	0.00163975965320342	0.0275809164661716	0.020716240077801	BP	no.motif.eu N=358
GO:0006914	autophagy	11/233	208/12653	0.00164239543638394	0.0275809164661716	0.020716240077801	BP	no.motif.eu N=358
GO:0061919	process utilizing autophagic mechanism	11/233	208/12653	0.00164239543638394	0.0275809164661716	0.020716240077801	BP	no.motif.eu N=358
GO:0061564	axon development	15/233	342/12653	0.00168740889255276	0.0278884364997671	0.0209472207579575	BP	no.motif.eu N=358
GO:0045893	positive regulation of DNA-templated transcription	17/233	414/12653	0.00171797350101234	0.0278884364997671	0.0209472207579575	BP	no.motif.eu N=358
GO:1902680	positive regulation of RNA biosynthetic process	17/233	414/12653	0.00171797350101234	0.0278884364997671	0.0209472207579575	BP	no.motif.eu N=358
GO:1903508	positive regulation of nucleic acid-templated transcription	17/233	414/12653	0.00171797350101234	0.0278884364997671	0.0209472207579575	BP	no.motif.eu N=358
GO:0040007	growth	18/233	452/12653	0.00177660096812092	0.0286018073214839	0.0214830391099441	BP	no.motif.eu N=358
GO:0009886	post-embryonic animal morphogenesis	19/233	490/12653	0.00180794332336027	0.0288618003558666	0.0216783218927129	BP	no.motif.eu N=358
GO:0008355	olfactory learning	5/233	48/12653	0.00182238267134065	0.0288618003558666	0.0216783218927129	BP	no.motif.eu N=358
GO:0032879	regulation of localization	18/233	454/12653	0.00186475234143105	0.0292946577508684	0.0220034444362408	BP	no.motif.eu N=358
GO:0010631	epithelial cell migration	10/233	182/12653	0.00200106505350987	0.0307329688389017	0.0230837710397025	BP	no.motif.eu N=358
GO:0072657	protein localization to membrane	10/233	182/12653	0.00200106505350987	0.0307329688389017	0.0230837710397025	BP	no.motif.eu N=358
GO:0044770	cell cycle phase transition	9/233	152/12653	0.00200363811218713	0.0307329688389017	0.0230837710397025	BP	no.motif.eu N=358
GO:0034248	regulation of amide metabolic process	12/233	246/12653	0.002027596081485	0.0308574778650998	0.0231772907340802	BP	no.motif.eu N=358
GO:0090132	epithelium migration	10/233	183/12653	0.00208337179068927	0.0314605290563	0.0236302471567367	BP	no.motif.eu N=358
GO:0009968	negative regulation of signal transduction	16/233	386/12653	0.00212448260383905	0.0318345547098344	0.0239111807233707	BP	no.motif.eu N=358
GO:0008283	cell population proliferation	14/233	316/12653	0.00217877876776129	0.0321534927242348	0.0241507375373859	BP	no.motif.eu N=358
GO:0045944	positive regulation of transcription by RNA polymerase II	14/233	316/12653	0.00217877876776129	0.0321534927242348	0.0241507375373859	BP	no.motif.eu N=358
GO:0045732	positive regulation of protein catabolic process	6/233	73/12653	0.00222541195883565	0.0325947556076079	0.0244821735083621	BP	no.motif.eu N=358
GO:0007224	smoothened signaling pathway	7/233	99/12653	0.00232487499641264	0.0336699974156019	0.0252897959622212	BP	no.motif.eu N=358
GO:0007538	primary sex determination	3/233	15/12653	0.00238110597791203	0.0336699974156019	0.0252897959622212	BP	no.motif.eu N=358
GO:0030720	oocyte localization involved in germarium-derived egg chamber formation	3/233	15/12653	0.00238110597791203	0.0336699974156019	0.0252897959622212	BP	no.motif.eu N=358
GO:0051674	localization of cell	3/233	15/12653	0.00238110597791203	0.0336699974156019	0.0252897959622212	BP	no.motif.eu N=358
GO:0045787	positive regulation of cell cycle	6/233	74/12653	0.0023852462234872	0.0336699974156019	0.0252897959622212	BP	no.motif.eu N=358
GO:0060560	developmental growth involved in morphogenesis	7/233	101/12653	0.00260436770407008	0.0364986207735864	0.0274143968849482	BP	no.motif.eu N=358
GO:0071310	cellular response to organic substance	13/233	288/12653	0.00264570550748813	0.036558515856799	0.0274593845460665	BP	no.motif.eu N=358
GO:0007420	brain development	8/233	129/12653	0.00264617594240691	0.036558515856799	0.0274593845460665	BP	no.motif.eu N=358
GO:0043408	regulation of MAPK cascade	8/233	130/12653	0.00277601232603766	0.038082197261418	0.0286038334558365	BP	no.motif.eu N=358
GO:0043063	intercellular bridge organization	3/233	16/12653	0.00289104932369813	0.039109472795583	0.0293754280697397	BP	no.motif.eu N=358
GO:0048056	R3/R4 cell differentiation	3/233	16/12653	0.00289104932369813	0.039109472795583	0.0293754280697397	BP	no.motif.eu N=358
GO:1905952	regulation of lipid localization	4/233	33/12653	0.00301489929181379	0.0405036125548501	0.0304225772458887	BP	no.motif.eu N=358
GO:0048675	axon extension	5/233	54/12653	0.00307876685979945	0.041078341389653	0.0308542605271899	BP	no.motif.eu N=358
GO:0007409	axonogenesis	14/233	330/12653	0.00322900832660731	0.0427898518383064	0.0321397892873911	BP	no.motif.eu N=358
GO:0035330	regulation of hippo signaling	6/233	79/12653	0.00331736921504332	0.0435000090904073	0.0326731939023377	BP	no.motif.eu N=358
GO:0060581	cell fate commitment involved in pattern specification	4/233	34/12653	0.00336822586127729	0.0435000090904073	0.0326731939023377	BP	no.motif.eu N=358
GO:0007507	heart development	7/233	106/12653	0.00341627458311933	0.0435000090904073	0.0326731939023377	BP	no.motif.eu N=358
GO:0072359	circulatory system development	7/233	106/12653	0.00341627458311933	0.0435000090904073	0.0326731939023377	BP	no.motif.eu N=358
GO:0031453	positive regulation of heterochromatin formation	3/233	17/12653	0.00346323459291149	0.0435000090904073	0.0326731939023377	BP	no.motif.eu N=358
GO:0051896	regulation of protein kinase B signaling	3/233	17/12653	0.00346323459291149	0.0435000090904073	0.0326731939023377	BP	no.motif.eu N=358
GO:0120263	positive regulation of heterochromatin organization	3/233	17/12653	0.00346323459291149	0.0435000090904073	0.0326731939023377	BP	no.motif.eu N=358
GO:1905269	positive regulation of chromatin organization	3/233	17/12653	0.00346323459291149	0.0435000090904073	0.0326731939023377	BP	no.motif.eu N=358
GO:0031344	regulation of cell projection organization	9/233	165/12653	0.00348357362325644	0.0435000090904073	0.0326731939023377	BP	no.motif.eu N=358
GO:0008593	regulation of Notch signaling pathway	6/233	80/12653	0.00353236690870697	0.0438283486507082	0.0329198122903298	BP	no.motif.eu N=358
GO:0007530	sex determination	4/233	35/12653	0.00374871291651707	0.0462183086162991	0.0347149297398983	BP	no.motif.eu N=358
GO:0007391	dorsal closure	7/233	108/12653	0.00379015424207192	0.0464353488273969	0.0348779503242633	BP	no.motif.eu N=358
GO:0030833	regulation of actin filament polymerization	5/233	57/12653	0.00389889412643948	0.0465953727503319	0.0349981455327793	BP	no.motif.eu N=358
GO:0065002	intracellular protein transmembrane transport	5/233	57/12653	0.00389889412643948	0.0465953727503319	0.0349981455327793	BP	no.motif.eu N=358
GO:0071806	protein transmembrane transport	5/233	57/12653	0.00389889412643948	0.0465953727503319	0.0349981455327793	BP	no.motif.eu N=358
GO:1990138	neuron projection extension	5/233	57/12653	0.00389889412643948	0.0465953727503319	0.0349981455327793	BP	no.motif.eu N=358
GO:0007623	circadian rhythm	9/233	168/12653	0.00392378216661217	0.0466068759790274	0.0350067856969892	BP	no.motif.eu N=358
GO:0022604	regulation of cell morphogenesis	6/233	82/12653	0.0039932293369245	0.0467053810997009	0.0350807736564273	BP	no.motif.eu N=358
GO:0045216	cell-cell junction organization	6/233	82/12653	0.0039932293369245	0.0467053810997009	0.0350807736564273	BP	no.motif.eu N=358
GO:0051726	regulation of cell cycle	13/233	303/12653	0.00407749215754345	0.0467053810997009	0.0350807736564273	BP	no.motif.eu N=358
GO:0048511	rhythmic process	9/233	169/12653	0.00407981821022236	0.0467053810997009	0.0350807736564273	BP	no.motif.eu N=358
GO:0018107	peptidyl-threonine phosphorylation	3/233	18/12653	0.00409990768380332	0.0467053810997009	0.0350807736564273	BP	no.motif.eu N=358
GO:0018993	somatic sex determination	3/233	18/12653	0.00409990768380332	0.0467053810997009	0.0350807736564273	BP	no.motif.eu N=358
GO:0030837	negative regulation of actin filament polymerization	3/233	18/12653	0.00409990768380332	0.0467053810997009	0.0350807736564273	BP	no.motif.eu N=358
GO:0048749	compound eye development	16/233	413/12653	0.00412968393572418	0.0467710715511087	0.0351301142635043	BP	no.motif.eu N=358
GO:0090150	establishment of protein localization to membrane	7/233	110/12653	0.00419434484868569	0.0470652162869811	0.0353510486538981	BP	no.motif.eu N=358
GO:0045879	negative regulation of smoothened signaling pathway	5/233	58/12653	0.00420397722481248	0.0470652162869811	0.0353510486538981	BP	no.motif.eu N=358
GO:0023056	positive regulation of signaling	17/233	454/12653	0.00443126709858433	0.0490151094550012	0.0368156285218046	BP	no.motif.eu N=358
GO:1901700	response to oxygen-containing compound	15/233	379/12653	0.00446356582304396	0.0490151094550012	0.0368156285218046	BP	no.motif.eu N=358
GO:0006753	nucleoside phosphate metabolic process	11/233	237/12653	0.00449294656411597	0.0490151094550012	0.0368156285218046	BP	no.motif.eu N=358
GO:0016319	mushroom body development	6/233	84/12653	0.00449717807440985	0.0490151094550012	0.0368156285218046	BP	no.motif.eu N=358
GO:0008306	associative learning	5/233	59/12653	0.00452572723628025	0.0490151094550012	0.0368156285218046	BP	no.motif.eu N=358
GO:0032990	cell part morphogenesis	17/233	455/12653	0.00452911689009251	0.0490151094550012	0.0368156285218046	BP	no.motif.eu N=358
GO:0010647	positive regulation of cell communication	17/233	456/12653	0.00462873710339203	0.0498164634110922	0.0374175316877867	BP	no.motif.eu N=358
GO:0016477	cell migration	55/571	331/12653	2.16196464323387e-17	5.41139750201437e-14	3.26115298289909e-14	BP	all.eu N=748
GO:0048870	cell motility	57/571	395/12653	3.81358596203663e-15	4.77270283148885e-12	2.87624667557816e-12	BP	all.eu N=748
GO:0002181	cytoplasmic translation	31/571	131/12653	1.39747341965526e-14	9.06307195622582e-12	5.46181723543184e-12	BP	all.eu N=748
GO:0048585	negative regulation of response to stimulus	60/571	444/12653	1.44835348880956e-14	9.06307195622582e-12	5.46181723543184e-12	BP	all.eu N=748
GO:0009968	negative regulation of signal transduction	54/571	386/12653	7.87305044235585e-14	3.72797510382729e-11	2.24664647634817e-11	BP	all.eu N=748
GO:0048707	instar larval or pupal morphogenesis	61/571	475/12653	8.9364165493263e-14	3.72797510382729e-11	2.24664647634817e-11	BP	all.eu N=748
GO:0009886	post-embryonic animal morphogenesis	62/571	490/12653	1.08645225509122e-13	3.88484284927619e-11	2.34118207751236e-11	BP	all.eu N=748
GO:0023057	negative regulation of signaling	55/571	410/12653	2.68147208463462e-13	8.38965578480057e-11	5.05598618063343e-11	BP	all.eu N=748
GO:0010648	negative regulation of cell communication	55/571	412/12653	3.28507895001335e-13	9.13616956875934e-11	5.50586916417442e-11	BP	all.eu N=748
GO:0032879	regulation of localization	56/571	454/12653	5.25835237474732e-12	1.31616559939925e-09	7.93180942422411e-10	BP	all.eu N=748
GO:0007298	border follicle cell migration	28/571	134/12653	7.0257903016229e-12	1.59868664772383e-09	9.63440909303887e-10	BP	all.eu N=748
GO:0007297	follicle cell of egg chamber migration	29/571	147/12653	1.3294326106316e-11	2.60762888613451e-09	1.57147515353397e-09	BP	all.eu N=748
GO:0007560	imaginal disc morphogenesis	53/571	426/12653	1.45852194989545e-11	2.60762888613451e-09	1.57147515353397e-09	BP	all.eu N=748
GO:0048563	post-embryonic animal organ morphogenesis	53/571	426/12653	1.45852194989545e-11	2.60762888613451e-09	1.57147515353397e-09	BP	all.eu N=748
GO:0090130	tissue migration	33/571	191/12653	2.28088573006184e-11	3.80603798822986e-09	2.29369070258149e-09	BP	all.eu N=748
GO:0010631	epithelial cell migration	32/571	182/12653	2.86212121389948e-11	4.477430873994e-09	2.69830243389340e-09	BP	all.eu N=748
GO:0090132	epithelium migration	32/571	183/12653	3.32441967074837e-11	4.89471907993128e-09	2.94977918772905e-09	BP	all.eu N=748
GO:0009894	regulation of catabolic process	43/571	310/12653	4.06854888624701e-11	5.43448616724048e-09	3.27506725725155e-09	BP	all.eu N=748
GO:0002064	epithelial cell development	42/571	298/12653	4.12525917609145e-11	5.43448616724048e-09	3.27506725725155e-09	BP	all.eu N=748
GO:2000026	regulation of multicellular organismal development	41/571	288/12653	5.15690365654933e-11	6.45386492617149e-09	3.88939102096589e-09	BP	all.eu N=748
GO:0030707	follicle cell of egg chamber development	39/571	265/12653	5.6009247907991e-11	6.67576892922388e-09	4.02312041364166e-09	BP	all.eu N=748
GO:0001667	ameboidal-type cell migration	33/571	198/12653	6.20452627020068e-11	6.76355464680627e-09	4.0760240590758e-09	BP	all.eu N=748
GO:0031175	neuron projection development	56/571	483/12653	6.21501226034935e-11	6.76355464680627e-09	4.0760240590758e-09	BP	all.eu N=748
GO:0040011	locomotion	53/571	449/12653	1.07591017379544e-10	1.09626503774008e-08	6.60658914179422e-09	BP	all.eu N=748
GO:0060341	regulation of cellular localization	30/571	170/12653	1.09495109642437e-10	1.09626503774008e-08	6.60658914179422e-09	BP	all.eu N=748
GO:0032990	cell part morphogenesis	53/571	455/12653	1.76418682139529e-10	1.69836908228939e-08	1.02351405467994e-08	BP	all.eu N=748
GO:0048812	neuron projection morphogenesis	52/571	445/12653	2.36172669691344e-10	2.17491703041248e-08	1.3107034104679e-08	BP	all.eu N=748
GO:0048729	tissue morphogenesis	46/571	366/12653	2.47885336127854e-10	2.17491703041248e-08	1.3107034104679e-08	BP	all.eu N=748
GO:0006468	protein phosphorylation	44/571	341/12653	2.64461686353813e-10	2.17491703041248e-08	1.3107034104679e-08	BP	all.eu N=748
GO:0030855	epithelial cell differentiation	45/571	354/12653	2.69545224496489e-10	2.17491703041248e-08	1.3107034104679e-08	BP	all.eu N=748
GO:0048858	cell projection morphogenesis	52/571	447/12653	2.78055713037153e-10	2.17491703041248e-08	1.3107034104679e-08	BP	all.eu N=748
GO:0120039	plasma membrane bounded cell projection morphogenesis	52/571	447/12653	2.78055713037153e-10	2.17491703041248e-08	1.3107034104679e-08	BP	all.eu N=748
GO:0000904	cell morphogenesis involved in differentiation	54/571	478/12653	3.69332005877001e-10	2.80132730518222e-08	1.68820658507733e-08	BP	all.eu N=748
GO:2000145	regulation of cell motility	21/571	91/12653	4.40149925954725e-10	3.24028019019022e-08	1.95273945477746e-08	BP	all.eu N=748
GO:0048667	cell morphogenesis involved in neuron differentiation	51/571	441/12653	5.14731324641221e-10	3.6810643016485e-08	2.21837590439359e-08	BP	all.eu N=748
GO:0010941	regulation of cell death	39/571	286/12653	5.64426227927384e-10	3.92433013472845e-08	2.36497890239749e-08	BP	all.eu N=748
GO:0007417	central nervous system development	40/571	300/12653	6.65723138345399e-10	4.50352706832036e-08	2.71402918136261e-08	BP	all.eu N=748
GO:0048598	embryonic morphogenesis	36/571	253/12653	8.13190633618001e-10	5.35635830512067e-08	3.2279838725058e-08	BP	all.eu N=748
GO:0002009	morphogenesis of an epithelium	43/571	341/12653	8.8158152418174e-10	5.65794501288948e-08	3.40973366842762e-08	BP	all.eu N=748
GO:1902531	regulation of intracellular signal transduction	45/571	368/12653	9.58573110900506e-10	5.9005182992973e-08	3.5559193064714e-08	BP	all.eu N=748
GO:0061564	axon development	43/571	342/12653	9.66525170879701e-10	5.9005182992973e-08	3.5559193064714e-08	BP	all.eu N=748
GO:0001700	embryonic development via the syncytial blastoderm	30/571	186/12653	1.05623985820957e-09	6.29468658356801e-08	3.79346294940933e-08	BP	all.eu N=748
GO:0051247	positive regulation of protein metabolic process	34/571	233/12653	1.24081626385893e-09	7.22270490334627e-08	4.35272877872666e-08	BP	all.eu N=748
GO:0009792	embryo development ending in birth or egg hatching	31/571	199/12653	1.33794443577137e-09	7.61107936985395e-08	4.58678080492912e-08	BP	all.eu N=748
GO:0016331	morphogenesis of embryonic epithelium	24/571	125/12653	1.40707210553322e-09	7.8264477336659e-08	4.71657152568212e-08	BP	all.eu N=748
GO:0007611	learning or memory	28/571	168/12653	1.7884154425401e-09	9.73131272321274e-08	5.86452935734544e-08	BP	all.eu N=748
GO:0030334	regulation of cell migration	20/571	89/12653	1.89463388713257e-09	1.00899332329634e-07	6.0806503029361e-08	BP	all.eu N=748
GO:0030163	protein catabolic process	46/571	390/12653	2.0146060407963e-09	1.04942011631226e-07	6.32428044946264e-08	BP	all.eu N=748
GO:0050890	cognition	28/571	169/12653	2.05439815019181e-09	1.04942011631226e-07	6.32428044946264e-08	BP	all.eu N=748
GO:0007169	transmembrane receptor protein tyrosine kinase signaling pathway	33/571	227/12653	2.40821342640334e-09	1.20555164125751e-07	7.26519966323365e-08	BP	all.eu N=748
GO:0045732	positive regulation of protein catabolic process	18/571	73/12653	2.49999527581979e-09	1.22695846576018e-07	7.39420687358052e-08	BP	all.eu N=748
GO:0007420	brain development	24/571	129/12653	2.73470879100462e-09	1.31630741363143e-07	7.93266406095357e-08	BP	all.eu N=748
GO:0022604	regulation of cell morphogenesis	19/571	82/12653	2.7872270444453e-09	1.31630741363143e-07	7.93266406095357e-08	BP	all.eu N=748
GO:0007409	axonogenesis	41/571	330/12653	3.4337441915897e-09	1.59160402065723e-07	9.5917259776765e-08	BP	all.eu N=748
GO:0040007	growth	50/571	452/12653	3.53062253851228e-09	1.60675422070841e-07	9.68302793815903e-08	BP	all.eu N=748
GO:0016310	phosphorylation	47/571	412/12653	3.97633910674821e-09	1.75427823706144e-07	1.05720744105349e-07	BP	all.eu N=748
GO:0007616	long-term memory	18/571	75/12653	3.9949604279865e-09	1.75427823706144e-07	1.05720744105349e-07	BP	all.eu N=748
GO:0044087	regulation of cellular component biogenesis	39/571	307/12653	4.45709394676608e-09	1.90696154898575e-07	1.14922131324372e-07	BP	all.eu N=748
GO:0007613	memory	23/571	122/12653	4.49503521335034e-09	1.90696154898575e-07	1.14922131324372e-07	BP	all.eu N=748
GO:0040012	regulation of locomotion	23/571	123/12653	5.2993333548853e-09	2.21070523121299e-07	1.33227099957029e-07	BP	all.eu N=748
GO:0022603	regulation of anatomical structure morphogenesis	29/571	189/12653	6.54090735850869e-09	2.68391657677824e-07	1.61744956768644e-07	BP	all.eu N=748
GO:0008219	cell death	46/571	405/12653	6.73710493253938e-09	2.71983445905582e-07	1.63909530871459e-07	BP	all.eu N=748
GO:0023056	positive regulation of signaling	49/571	454/12653	1.14658214588955e-08	4.55538906533579e-07	2.74528356735126e-07	BP	all.eu N=748
GO:0031329	regulation of cellular catabolic process	36/571	279/12653	1.17702680407605e-08	4.58091878861464e-07	2.76066893373627e-07	BP	all.eu N=748
GO:0007391	dorsal closure	21/571	108/12653	1.19296915278542e-08	4.58091878861464e-07	2.76066893373627e-07	BP	all.eu N=748
GO:0007472	wing disc morphogenesis	39/571	318/12653	1.20791306451685e-08	4.58091878861464e-07	2.76066893373627e-07	BP	all.eu N=748
GO:0048749	compound eye development	46/571	413/12653	1.24525823338992e-08	4.65206172861935e-07	2.80354288837039e-07	BP	all.eu N=748
GO:0010647	positive regulation of cell communication	49/571	456/12653	1.32277980862337e-08	4.86899685438866e-07	2.93427781076979e-07	BP	all.eu N=748
GO:0043067	regulation of programmed cell death	32/571	233/12653	1.72959951460988e-08	6.27418490589642e-07	3.78110771081001e-07	BP	all.eu N=748
GO:0007411	axon guidance	34/571	258/12653	1.77416075346602e-08	6.34389195132206e-07	3.82311633040121e-07	BP	all.eu N=748
GO:0009967	positive regulation of signal transduction	46/571	419/12653	1.94885816589336e-08	6.79469860788007e-07	4.09479281918209e-07	BP	all.eu N=748
GO:0051960	regulation of nervous system development	31/571	222/12653	1.95452776575056e-08	6.79469860788007e-07	4.09479281918209e-07	BP	all.eu N=748
GO:0042176	regulation of protein catabolic process	19/571	92/12653	2.12007806493011e-08	7.26925396783569e-07	4.38078135118218e-07	BP	all.eu N=748
GO:2000241	regulation of reproductive process	22/571	123/12653	2.66768756157048e-08	9.02327292785258e-07	5.43783254015718e-07	BP	all.eu N=748
GO:0016319	mushroom body development	18/571	84/12653	2.71814747799422e-08	9.07136418322603e-07	5.46681450661854e-07	BP	all.eu N=748
GO:0032880	regulation of protein localization	21/571	113/12653	2.75556019658716e-08	9.07521996323378e-07	5.46913817411275e-07	BP	all.eu N=748
GO:0035220	wing disc development	46/571	425/12653	3.01777928794425e-08	9.80974228275905e-07	5.91179455861123e-07	BP	all.eu N=748
GO:0051603	proteolysis involved in protein catabolic process	42/571	370/12653	3.19063076538158e-08	1.02386523150642e-06	6.17027515086612e-07	BP	all.eu N=748
GO:0097485	neuron projection guidance	34/571	266/12653	3.83114642659618e-08	1.21384297541395e-06	7.31516699442016e-07	BP	all.eu N=748
GO:0042330	taxis	40/571	347/12653	4.48767914527263e-08	1.40408261257718e-06	8.46163712523116e-07	BP	all.eu N=748
GO:0043632	modification-dependent macromolecule catabolic process	40/571	351/12653	6.15731533874421e-08	1.87786320652524e-06	1.1316853354714e-06	BP	all.eu N=748
GO:1903050	regulation of proteolysis involved in protein catabolic process	17/571	79/12653	6.1984076396849e-08	1.87786320652524e-06	1.1316853354714e-06	BP	all.eu N=748
GO:0045165	cell fate commitment	38/571	324/12653	6.22703340557709e-08	1.87786320652524e-06	1.1316853354714e-06	BP	all.eu N=748
GO:0007163	establishment or maintenance of cell polarity	28/571	198/12653	7.27565068860749e-08	2.16797067542673e-06	1.30651722265345e-06	BP	all.eu N=748
GO:0043408	regulation of MAPK cascade	22/571	130/12653	7.51376426902054e-08	2.19238876044377e-06	1.32123266552387e-06	BP	all.eu N=748
GO:0012501	programmed cell death	39/571	340/12653	7.59185900829172e-08	2.19238876044377e-06	1.32123266552387e-06	BP	all.eu N=748
GO:0060322	head development	24/571	152/12653	7.62036844421127e-08	2.19238876044377e-06	1.32123266552387e-06	BP	all.eu N=748
GO:0000278	mitotic cell cycle	50/571	498/12653	8.38815024227296e-08	2.34329664573433e-06	1.4121765852923e-06	BP	all.eu N=748
GO:0007167	enzyme-linked receptor protein signaling pathway	36/571	301/12653	8.5030774721125e-08	2.34329664573433e-06	1.4121765852923e-06	BP	all.eu N=748
GO:0001654	eye development	46/571	440/12653	8.6129960610291e-08	2.34329664573433e-06	1.4121765852923e-06	BP	all.eu N=748
GO:0048880	sensory system development	46/571	440/12653	8.6129960610291e-08	2.34329664573433e-06	1.4121765852923e-06	BP	all.eu N=748
GO:0150063	visual system development	46/571	440/12653	8.6129960610291e-08	2.34329664573433e-06	1.4121765852923e-06	BP	all.eu N=748
GO:0045595	regulation of cell differentiation	35/571	289/12653	9.45065739046237e-08	2.53212907442088e-06	1.52597555087374e-06	BP	all.eu N=748
GO:0006935	chemotaxis	34/571	276/12653	9.54740965752845e-08	2.53212907442088e-06	1.52597555087374e-06	BP	all.eu N=748
GO:0019941	modification-dependent protein catabolic process	39/571	343/12653	9.61055781342324e-08	2.53212907442088e-06	1.52597555087374e-06	BP	all.eu N=748
GO:0042067	establishment of ommatidial planar polarity	14/571	55/12653	9.73893373635665e-08	2.53922407730216e-06	1.53025132063586e-06	BP	all.eu N=748
GO:0051093	negative regulation of developmental process	29/571	213/12653	9.87868384799232e-08	2.54910780118812e-06	1.536207699856e-06	BP	all.eu N=748
GO:0007476	imaginal disc-derived wing morphogenesis	36/571	305/12653	1.18874877258956e-07	3.0116869008823e-06	1.8149787955356e-06	BP	all.eu N=748
GO:0065009	regulation of molecular function	44/571	416/12653	1.19119857446004e-07	3.0116869008823e-06	1.8149787955356e-06	BP	all.eu N=748
GO:1901800	positive regulation of proteasomal protein catabolic process	14/571	56/12653	1.24541709211171e-07	3.1172789815556e-06	1.8786133610485e-06	BP	all.eu N=748
GO:0001738	morphogenesis of a polarized epithelium	19/571	103/12653	1.43092336526553e-07	3.54613978540557e-06	2.13706428600886e-06	BP	all.eu N=748
GO:0000165	MAPK cascade	23/571	147/12653	1.6883711211214e-07	4.10476343819873e-06	2.47371617509043e-06	BP	all.eu N=748
GO:0060828	regulation of canonical Wnt signaling pathway	18/571	94/12653	1.68913557384926e-07	4.10476343819873e-06	2.47371617509043e-06	BP	all.eu N=748
GO:0006511	ubiquitin-dependent protein catabolic process	38/571	338/12653	1.88932364610947e-07	4.54709335212692e-06	2.74028419521748e-06	BP	all.eu N=748
GO:0051656	establishment of organelle localization	25/571	171/12653	1.90766616526219e-07	4.54751277300121e-06	2.74053695721376e-06	BP	all.eu N=748
GO:0051130	positive regulation of cellular component organization	33/571	272/12653	2.12046967433672e-07	5.00710905175926e-06	3.01751047003428e-06	BP	all.eu N=748
GO:0007530	sex determination	11/571	35/12653	2.22931292526856e-07	5.21492546910954e-06	3.1427500461484e-06	BP	all.eu N=748
GO:0061136	regulation of proteasomal protein catabolic process	15/571	68/12653	2.63063794344572e-07	6.09674701152282e-06	3.67417560717127e-06	BP	all.eu N=748
GO:0032436	positive regulation of proteasomal ubiquitin-dependent protein catabolic process	13/571	51/12653	2.75324333506239e-07	6.32235602537722e-06	3.81013780699605e-06	BP	all.eu N=748
GO:0016318	ommatidial rotation	10/571	29/12653	2.98115701965434e-07	6.7834872910862e-06	4.08803637240638e-06	BP	all.eu N=748
GO:0035330	regulation of hippo signaling	16/571	79/12653	3.67446275385373e-07	8.25339486001073e-06	4.97386918199019e-06	BP	all.eu N=748
GO:0035114	imaginal disc-derived appendage morphogenesis	39/571	361/12653	3.6930891902565e-07	8.25339486001073e-06	4.97386918199019e-06	BP	all.eu N=748
GO:2000058	regulation of ubiquitin-dependent protein catabolic process	15/571	70/12653	3.93462760873056e-07	8.71537425190495e-06	5.25227886661471e-06	BP	all.eu N=748
GO:0035107	appendage morphogenesis	39/571	363/12653	4.25934878457686e-07	9.34244720780358e-06	5.63018140285659e-06	BP	all.eu N=748
GO:0048015	phosphatidylinositol-mediated signaling	10/571	30/12653	4.29237486575075e-07	9.34244720780358e-06	5.63018140285659e-06	BP	all.eu N=748
GO:1903052	positive regulation of proteolysis involved in protein catabolic process	14/571	62/12653	4.85695819912176e-07	1.04801434244843e-05	6.31580862009208e-06	BP	all.eu N=748
GO:0035120	post-embryonic appendage morphogenesis	38/571	351/12653	4.95782153757251e-07	1.06063481269607e-05	6.39186528415781e-06	BP	all.eu N=748
GO:0010942	positive regulation of cell death	18/571	101/12653	5.21077590360146e-07	1.10530271921309e-05	6.66105429960829e-06	BP	all.eu N=748
GO:0048737	imaginal disc-derived appendage development	39/571	368/12653	6.0495528966705e-07	1.25818044250311e-05	7.58236463236517e-06	BP	all.eu N=748
GO:0010623	programmed cell death involved in cell development	18/571	102/12653	6.06652853644409e-07	1.25818044250311e-05	7.58236463236517e-06	BP	all.eu N=748
GO:0048017	inositol lipid-mediated signaling	10/571	31/12653	6.08229458820918e-07	1.25818044250311e-05	7.58236463236517e-06	BP	all.eu N=748
GO:0034330	cell junction organization	40/571	383/12653	6.33210965346723e-07	1.29912052972365e-05	7.82908812201772e-06	BP	all.eu N=748
GO:0001745	compound eye morphogenesis	37/571	341/12653	6.65183597021608e-07	1.35362157995535e-05	8.15753611067149e-06	BP	all.eu N=748
GO:0009896	positive regulation of catabolic process	26/571	195/12653	6.86393085104544e-07	1.38551765485216e-05	8.34975628993898e-06	BP	all.eu N=748
GO:0001736	establishment of planar polarity	17/571	93/12653	7.42523659429997e-07	1.46596857370184e-05	8.83458992835857e-06	BP	all.eu N=748
GO:0007164	establishment of tissue polarity	17/571	93/12653	7.42523659429997e-07	1.46596857370184e-05	8.83458992835857e-06	BP	all.eu N=748
GO:0048736	appendage development	39/571	371/12653	7.43819452098019e-07	1.46596857370184e-05	8.83458992835857e-06	BP	all.eu N=748
GO:0051640	organelle localization	29/571	235/12653	8.15820566693955e-07	1.59531162377732e-05	9.61406967164833e-06	BP	all.eu N=748
GO:0008283	cell population proliferation	35/571	316/12653	8.26850219164907e-07	1.60434581284478e-05	9.66851378264637e-06	BP	all.eu N=748
GO:0040008	regulation of growth	35/571	317/12653	8.90789799543937e-07	1.70443966215392e-05	1.02717246078036e-05	BP	all.eu N=748
GO:0007264	small GTPase mediated signal transduction	24/571	173/12653	8.92055915869612e-07	1.70443966215392e-05	1.02717246078036e-05	BP	all.eu N=748
GO:0030111	regulation of Wnt signaling pathway	18/571	105/12653	9.4563941254464e-07	1.79313291636306e-05	1.08062302884886e-05	BP	all.eu N=748
GO:0035329	hippo signaling	16/571	85/12653	1.04238786263735e-06	1.96172693246713e-05	1.18222541128557e-05	BP	all.eu N=748
GO:2000060	positive regulation of ubiquitin-dependent protein catabolic process	13/571	57/12653	1.10297668794919e-06	2.06026167905733e-05	1.24160690795851e-05	BP	all.eu N=748
GO:0009719	response to endogenous stimulus	31/571	267/12653	1.29713248465261e-06	2.4049797104337e-05	1.44934959103875e-05	BP	all.eu N=748
GO:0031344	regulation of cell projection organization	23/571	165/12653	1.38239245451083e-06	2.54421199532398e-05	1.53325726572293e-05	BP	all.eu N=748
GO:0018992	germ-line sex determination	6/571	10/12653	1.4797745299318e-06	2.70355886745934e-05	1.62928690080082e-05	BP	all.eu N=748
GO:1903047	mitotic cell cycle process	36/571	340/12653	1.68720422496458e-06	3.06019722832344e-05	1.84421331378661e-05	BP	all.eu N=748
GO:0048589	developmental growth	39/571	384/12653	1.76333968727674e-06	3.17528002680121e-05	1.91356741527268e-05	BP	all.eu N=748
GO:0050790	regulation of catalytic activity	35/571	327/12653	1.83703693296861e-06	3.2843596023003e-05	1.97930370296542e-05	BP	all.eu N=748
GO:0002164	larval development	25/571	193/12653	1.9274291325937e-06	3.42152845310782e-05	2.06196785890763e-05	BP	all.eu N=748
GO:0007450	dorsal/ventral pattern formation, imaginal disc	13/571	60/12653	2.05509029439072e-06	3.59712657822375e-05	2.1677912343481e-05	BP	all.eu N=748
GO:0032434	regulation of proteasomal ubiquitin-dependent protein catabolic process	13/571	60/12653	2.05509029439072e-06	3.59712657822375e-05	2.1677912343481e-05	BP	all.eu N=748
GO:0048592	eye morphogenesis	37/571	358/12653	2.15853830655204e-06	3.72608371124121e-05	2.24550663759642e-05	BP	all.eu N=748
GO:0090596	sensory organ morphogenesis	37/571	358/12653	2.15853830655204e-06	3.72608371124121e-05	2.24550663759642e-05	BP	all.eu N=748
GO:0060070	canonical Wnt signaling pathway	18/571	111/12653	2.1823767440998e-06	3.72859192285417e-05	2.24701819940283e-05	BP	all.eu N=748
GO:0071495	cellular response to endogenous stimulus	30/571	260/12653	2.18978430946689e-06	3.72859192285417e-05	2.24701819940283e-05	BP	all.eu N=748
GO:0030029	actin filament-based process	35/571	331/12653	2.42857684951532e-06	4.10724855022761e-05	2.47521381604229e-05	BP	all.eu N=748
GO:0051726	regulation of cell cycle	33/571	303/12653	2.47980088924471e-06	4.16573263475135e-05	2.51045897159143e-05	BP	all.eu N=748
GO:0071695	anatomical structure maturation	26/571	209/12653	2.59777797903588e-06	4.31275826322581e-05	2.59906326774296e-05	BP	all.eu N=748
GO:0051049	regulation of transport	35/571	332/12653	2.60178385036795e-06	4.31275826322581e-05	2.59906326774296e-05	BP	all.eu N=748
GO:0046627	negative regulation of insulin receptor signaling pathway	9/571	29/12653	3.2434562872183e-06	5.30612489340353e-05	3.19771094570611e-05	BP	all.eu N=748
GO:1900077	negative regulation of cellular response to insulin stimulus	9/571	29/12653	3.2434562872183e-06	5.30612489340353e-05	3.19771094570611e-05	BP	all.eu N=748
GO:1901700	response to oxygen-containing compound	38/571	379/12653	3.26590084515668e-06	5.30814923079687e-05	3.19893090301403e-05	BP	all.eu N=748
GO:0008340	determination of adult lifespan	23/571	174/12653	3.49594443252078e-06	5.64538639651582e-05	3.4021652779642e-05	BP	all.eu N=748
GO:0016032	viral process	11/571	45/12653	3.59391449886111e-06	5.740181908442e-05	3.45929334264036e-05	BP	all.eu N=748
GO:0008589	regulation of smoothened signaling pathway	16/571	93/12653	3.60849368373476e-06	5.740181908442e-05	3.45929334264036e-05	BP	all.eu N=748
GO:0050767	regulation of neurogenesis	20/571	138/12653	3.65950357801482e-06	5.740181908442e-05	3.45929334264036e-05	BP	all.eu N=748
GO:0008360	regulation of cell shape	13/571	63/12653	3.67639249041886e-06	5.740181908442e-05	3.45929334264036e-05	BP	all.eu N=748
GO:0030100	regulation of endocytosis	13/571	63/12653	3.67639249041886e-06	5.740181908442e-05	3.45929334264036e-05	BP	all.eu N=748
GO:0007265	Ras protein signal transduction	21/571	150/12653	3.6922464532927e-06	5.740181908442e-05	3.45929334264036e-05	BP	all.eu N=748
GO:0016055	Wnt signaling pathway	19/571	127/12653	3.96041225992796e-06	6.11908141148129e-05	3.6876353271454e-05	BP	all.eu N=748
GO:0010498	proteasomal protein catabolic process	30/571	268/12653	4.08449241646413e-06	6.2720763916624e-05	3.77983702472915e-05	BP	all.eu N=748
GO:0070647	protein modification by small protein conjugation or removal	33/571	313/12653	5.02604866970461e-06	7.67085354894551e-05	4.62280342983743e-05	BP	all.eu N=748
GO:0045184	establishment of protein localization	45/571	493/12653	5.1517235753427e-06	7.7801739858777e-05	4.68868487152795e-05	BP	all.eu N=748
GO:0006897	endocytosis	23/571	178/12653	5.15984371416579e-06	7.7801739858777e-05	4.68868487152795e-05	BP	all.eu N=748
GO:1902532	negative regulation of intracellular signal transduction	19/571	130/12653	5.62979646427888e-06	8.43795242520361e-05	5.08509192140664e-05	BP	all.eu N=748
GO:0048190	wing disc dorsal/ventral pattern formation	12/571	56/12653	5.74252951472004e-06	8.55568534246682e-05	5.15604310438209e-05	BP	all.eu N=748
GO:0015031	protein transport	43/571	465/12653	6.05090006623861e-06	8.96177684366583e-05	5.40077221732789e-05	BP	all.eu N=748
GO:0019827	stem cell population maintenance	17/571	108/12653	6.31778219154765e-06	9.08552738304057e-05	5.47534989166564e-05	BP	all.eu N=748
GO:0098727	maintenance of cell number	17/571	108/12653	6.31778219154765e-06	9.08552738304057e-05	5.47534989166564e-05	BP	all.eu N=748
GO:0006417	regulation of translation	24/571	193/12653	6.33079701992379e-06	9.08552738304057e-05	5.47534989166564e-05	BP	all.eu N=748
GO:0014065	phosphatidylinositol 3-kinase signaling	8/571	24/12653	6.33975510722781e-06	9.08552738304057e-05	5.47534989166564e-05	BP	all.eu N=748
GO:0035282	segmentation	29/571	260/12653	6.33982581951097e-06	9.08552738304057e-05	5.47534989166564e-05	BP	all.eu N=748
GO:0071310	cellular response to organic substance	31/571	288/12653	6.37401486279363e-06	9.08552738304057e-05	5.47534989166564e-05	BP	all.eu N=748
GO:0010557	positive regulation of macromolecule biosynthetic process	43/571	466/12653	6.3885450236322e-06	9.08552738304057e-05	5.47534989166564e-05	BP	all.eu N=748
GO:0030036	actin cytoskeleton organization	33/571	317/12653	6.5967212911149e-06	9.32482454317584e-05	5.61956118778349e-05	BP	all.eu N=748
GO:0007623	circadian rhythm	22/571	168/12653	6.6313174937487e-06	9.32482454317584e-05	5.61956118778349e-05	BP	all.eu N=748
GO:0060284	regulation of cell development	23/571	181/12653	6.84948398592434e-06	9.57779799819476e-05	5.77201443800622e-05	BP	all.eu N=748
GO:0051254	positive regulation of RNA metabolic process	44/571	483/12653	6.91854722145695e-06	9.62062427517041e-05	5.79782349026188e-05	BP	all.eu N=748
GO:0198738	cell-cell signaling by wnt	19/571	132/12653	7.07106940211985e-06	9.7246630293989e-05	5.86052195097614e-05	BP	all.eu N=748
GO:1905114	cell surface receptor signaling pathway involved in cell-cell signaling	19/571	132/12653	7.07106940211985e-06	9.7246630293989e-05	5.86052195097614e-05	BP	all.eu N=748
GO:0048511	rhythmic process	22/571	169/12653	7.30839361454563e-06	9.99612525530477e-05	6.02411737109226e-05	BP	all.eu N=748
GO:0043068	positive regulation of programmed cell death	14/571	77/12653	7.51101100952199e-06	0.000102129259949881	6.15477130635572e-05	BP	all.eu N=748
GO:0043410	positive regulation of MAPK cascade	13/571	67/12653	7.54850702785777e-06	0.000102129259949881	6.15477130635572e-05	BP	all.eu N=748
GO:0009725	response to hormone	19/571	133/12653	7.90963724304904e-06	0.000106439903329848	6.41455018069568e-05	BP	all.eu N=748
GO:0007224	smoothened signaling pathway	16/571	99/12653	8.333914457419e-06	0.000111549667844491	6.72248771037513e-05	BP	all.eu N=748
GO:0043161	proteasome-mediated ubiquitin-dependent protein catabolic process	28/571	250/12653	8.45437368998095e-06	0.000112560092266076	6.78338045786266e-05	BP	all.eu N=748
GO:0016567	protein ubiquitination	26/571	223/12653	8.610926006563e-06	0.000114037819018133	6.87243495817588e-05	BP	all.eu N=748
GO:0032970	regulation of actin filament-based process	17/571	111/12653	9.21897093984058e-06	0.000121447811907479	7.31899465750224e-05	BP	all.eu N=748
GO:0046530	photoreceptor cell differentiation	27/571	238/12653	9.6535810989151e-06	0.000126507400474264	7.62390835753394e-05	BP	all.eu N=748
GO:0120035	regulation of plasma membrane bounded cell projection organization	21/571	161/12653	1.13950558197391e-05	0.000148551170400036	8.95236567417002e-05	BP	all.eu N=748
GO:0014066	regulation of phosphatidylinositol 3-kinase signaling	7/571	19/12653	1.15172771310103e-05	0.000149366552636885	9.00150429710267e-05	BP	all.eu N=748
GO:0042981	regulation of apoptotic process	24/571	200/12653	1.16895365172909e-05	0.000150819123210202	9.08904277226147e-05	BP	all.eu N=748
GO:0048588	developmental cell growth	14/571	80/12653	1.19040411814425e-05	0.000152799051677696	9.20836222024678e-05	BP	all.eu N=748
GO:0021700	developmental maturation	27/571	241/12653	1.21603435593235e-05	0.000155292550658096	9.35863175107979e-05	BP	all.eu N=748
GO:0046667	compound eye retinal cell programmed cell death	8/571	26/12653	1.24299447823066e-05	0.000157929704518343	9.51755857496415e-05	BP	all.eu N=748
GO:0051129	negative regulation of cellular component organization	21/571	162/12653	1.2551451744885e-05	0.000158668099583067	9.5620576025626e-05	BP	all.eu N=748
GO:0050770	regulation of axonogenesis	11/571	51/12653	1.3180662544485e-05	0.000165784916325859	9.99094918077072e-05	BP	all.eu N=748
GO:0032870	cellular response to hormone stimulus	18/571	126/12653	1.36536023306043e-05	0.000170874833167512	0.000102976905998715	BP	all.eu N=748
GO:2000112	regulation of cellular macromolecule biosynthetic process	24/571	202/12653	1.38421788422906e-05	0.00017237300319529	0.000103879771044789	BP	all.eu N=748
GO:0080135	regulation of cellular response to stress	18/571	127/12653	1.52543126175049e-05	0.000189017546938687	0.000113910526216178	BP	all.eu N=748
GO:0008286	insulin receptor signaling pathway	14/571	82/12653	1.59701416333565e-05	0.00019691263304577	0.000118668462331345	BP	all.eu N=748
GO:1901888	regulation of cell junction assembly	18/571	128/12653	1.70208154854762e-05	0.00020883873117719	0.000125855668682597	BP	all.eu N=748
GO:0034248	regulation of amide metabolic process	27/571	246/12653	1.76829642932692e-05	0.000215904681102697	0.000130113929819023	BP	all.eu N=748
GO:0051301	cell division	29/571	275/12653	1.87019107009414e-05	0.000227237293613866	0.000136943474882213	BP	all.eu N=748
GO:0048469	cell maturation	24/571	206/12653	1.92573154881085e-05	0.000232855365539786	0.000140329179224305	BP	all.eu N=748
GO:0016049	cell growth	20/571	154/12653	1.95776268958072e-05	0.000235590385193295	0.000141977425818278	BP	all.eu N=748
GO:0090090	negative regulation of canonical Wnt signaling pathway	10/571	44/12653	2.00141117930401e-05	0.000239690535014256	0.000144448361618869	BP	all.eu N=748
GO:0030718	germ-line stem cell population maintenance	14/571	84/12653	2.12145076505751e-05	0.000252856726901855	0.000152382904577815	BP	all.eu N=748
GO:0009953	dorsal/ventral pattern formation	20/571	155/12653	2.15513008199305e-05	0.000255653582712256	0.000154068416437817	BP	all.eu N=748
GO:0034329	cell junction assembly	26/571	235/12653	2.19298318736977e-05	0.000258916835754082	0.000156035000372437	BP	all.eu N=748
GO:0046666	retinal cell programmed cell death	8/571	28/12653	2.28269856100504e-05	0.000268243873154724	0.000161655895128254	BP	all.eu N=748
GO:0050807	regulation of synapse organization	21/571	169/12653	2.40856994104825e-05	0.000281712643104849	0.000169772785318354	BP	all.eu N=748
GO:0051403	stress-activated MAPK cascade	14/571	85/12653	2.43644215654657e-05	0.000282334014714633	0.00017014725196546	BP	all.eu N=748
GO:0055088	lipid homeostasis	14/571	85/12653	2.43644215654657e-05	0.000282334014714633	0.00017014725196546	BP	all.eu N=748
GO:0032446	protein modification by small protein conjugation	27/571	251/12653	2.53959718846928e-05	0.000292931417637723	0.000176533726465024	BP	all.eu N=748
GO:0040029	epigenetic regulation of gene expression	20/571	157/12653	2.60420316325565e-05	0.0002990055283316	0.000180194260402962	BP	all.eu N=748
GO:0007405	neuroblast proliferation	15/571	97/12653	2.73361522233299e-05	0.000312431000068469	0.00018828505713065	BP	all.eu N=748
GO:0031098	stress-activated protein kinase signaling cascade	14/571	86/12653	2.79182635127157e-05	0.000317633698056033	0.000191420438343165	BP	all.eu N=748
GO:0032956	regulation of actin cytoskeleton organization	16/571	109/12653	2.89541683939195e-05	0.000327193467003505	0.00019718158765945	BP	all.eu N=748
GO:0007538	primary sex determination	6/571	15/12653	2.9040147103131e-05	0.000327193467003505	0.00019718158765945	BP	all.eu N=748
GO:0048010	vascular endothelial growth factor receptor signaling pathway	9/571	37/12653	2.91506764449787e-05	0.000327193467003505	0.00019718158765945	BP	all.eu N=748
GO:0042592	homeostatic process	41/571	464/12653	2.92869101535823e-05	0.000327255071939359	0.000197218713581219	BP	all.eu N=748
GO:0030178	negative regulation of Wnt signaling pathway	10/571	46/12653	3.03090151081398e-05	0.000337170954736328	0.000203194473216207	BP	all.eu N=748
GO:0030162	regulation of proteolysis	20/571	159/12653	3.13530155589568e-05	0.000347241583823314	0.000209263489967327	BP	all.eu N=748
GO:0032869	cellular response to insulin stimulus	14/571	88/12653	3.6414961584266e-05	0.000401527087424748	0.000241978390680516	BP	all.eu N=748
GO:0031331	positive regulation of cellular catabolic process	21/571	174/12653	3.74135239385214e-05	0.00041072829130754	0.000247523452464918	BP	all.eu N=748
GO:0033043	regulation of organelle organization	33/571	345/12653	3.78969372357509e-05	0.000414218488651024	0.00024962680330421	BP	all.eu N=748
GO:0050792	regulation of viral process	5/571	10/12653	3.83690124437848e-05	0.00041574735128482	0.000250548165103411	BP	all.eu N=748
GO:1903900	regulation of viral life cycle	5/571	10/12653	3.83690124437848e-05	0.00041574735128482	0.000250548165103411	BP	all.eu N=748
GO:0007254	JNK cascade	13/571	78/12653	4.16073258863949e-05	0.000448892830576062	0.000270523130649745	BP	all.eu N=748
GO:0010558	negative regulation of macromolecule biosynthetic process	38/571	424/12653	4.22553040048527e-05	0.00045198729027413	0.000272387992078066	BP	all.eu N=748
GO:0070887	cellular response to chemical stimulus	38/571	424/12653	4.22553040048527e-05	0.00045198729027413	0.000272387992078066	BP	all.eu N=748
GO:1900076	regulation of cellular response to insulin stimulus	10/571	48/12653	4.48319730690014e-05	0.000477508206773236	0.000287768051099122	BP	all.eu N=748
GO:2000243	positive regulation of reproductive process	12/571	68/12653	4.56693551160013e-05	0.000484366084132844	0.000291900918292729	BP	all.eu N=748
GO:0071375	cellular response to peptide hormone stimulus	14/571	90/12653	4.70974125647945e-05	0.000495314385082691	0.000298498859820214	BP	all.eu N=748
GO:1901653	cellular response to peptide	14/571	90/12653	4.70974125647945e-05	0.000495314385082691	0.000298498859820214	BP	all.eu N=748
GO:0045596	negative regulation of cell differentiation	15/571	102/12653	5.00405029532857e-05	0.000524064346828762	0.000315824887610916	BP	all.eu N=748
GO:0044000	movement in host	8/571	31/12653	5.13914564891922e-05	0.000529353150586206	0.000319012160056367	BP	all.eu N=748
GO:0044409	entry into host	8/571	31/12653	5.13914564891922e-05	0.000529353150586206	0.000319012160056367	BP	all.eu N=748
GO:0046718	viral entry into host cell	8/571	31/12653	5.13914564891922e-05	0.000529353150586206	0.000319012160056367	BP	all.eu N=748
GO:0051701	biological process involved in interaction with host	8/571	31/12653	5.13914564891922e-05	0.000529353150586206	0.000319012160056367	BP	all.eu N=748
GO:0044093	positive regulation of molecular function	26/571	247/12653	5.17784590971866e-05	0.00053115361934532	0.000320097203995981	BP	all.eu N=748
GO:0044089	positive regulation of cellular component biogenesis	18/571	139/12653	5.25013199376912e-05	0.000536370627771596	0.000323241209326365	BP	all.eu N=748
GO:0032872	regulation of stress-activated MAPK cascade	12/571	69/12653	5.30556024835609e-05	0.000539829971611191	0.000325325966448193	BP	all.eu N=748
GO:0051961	negative regulation of nervous system development	14/571	91/12653	5.33990261802726e-05	0.000541124544652722	0.000326106134738251	BP	all.eu N=748
GO:0001709	cell fate determination	17/571	127/12653	5.51951337803347e-05	0.000557070241339427	0.000335715733052715	BP	all.eu N=748
GO:0019058	viral life cycle	9/571	40/12653	5.67675197063844e-05	0.000570638963152932	0.000343892858758186	BP	all.eu N=748
GO:0007219	Notch signaling pathway	14/571	92/12653	6.04249257209068e-05	0.000604974356317719	0.000364584920244461	BP	all.eu N=748
GO:0040017	positive regulation of locomotion	12/571	70/12653	6.14523543757395e-05	0.000610377948422524	0.000367841369341833	BP	all.eu N=748
GO:0070302	regulation of stress-activated protein kinase signaling cascade	12/571	70/12653	6.14523543757395e-05	0.000610377948422524	0.000367841369341833	BP	all.eu N=748
GO:0010628	positive regulation of gene expression	23/571	208/12653	6.52529804740709e-05	0.000645566047931223	0.000389047310253146	BP	all.eu N=748
GO:0018193	peptidyl-amino acid modification	32/571	340/12653	6.77027391233921e-05	0.000667165181204136	0.000402063925254127	BP	all.eu N=748
GO:0032868	response to insulin	14/571	93/12653	6.82441639133541e-05	0.000669863303039708	0.000403689935553505	BP	all.eu N=748
GO:0061351	neural precursor cell proliferation	15/571	105/12653	7.04798871102895e-05	0.000689106083738495	0.000415286505876007	BP	all.eu N=748
GO:0046626	regulation of insulin receptor signaling pathway	10/571	51/12653	7.75282019333451e-05	0.000753192940082945	0.000453908145231558	BP	all.eu N=748
GO:0010975	regulation of neuron projection development	16/571	118/12653	7.76363477992009e-05	0.000753192940082945	0.000453908145231558	BP	all.eu N=748
GO:0007507	heart development	15/571	106/12653	7.87534720804959e-05	0.000755248814626365	0.000455147108253078	BP	all.eu N=748
GO:0051338	regulation of transferase activity	15/571	106/12653	7.87534720804959e-05	0.000755248814626365	0.000455147108253078	BP	all.eu N=748
GO:0072359	circulatory system development	15/571	106/12653	7.87534720804959e-05	0.000755248814626365	0.000455147108253078	BP	all.eu N=748
GO:0006325	chromatin organization	36/571	405/12653	7.94942631246877e-05	0.000759443284736997	0.000457674885727912	BP	all.eu N=748
GO:0007015	actin filament organization	20/571	170/12653	8.18269760746913e-05	0.000778756354049248	0.00046931381514922	BP	all.eu N=748
GO:0007259	receptor signaling pathway via JAK-STAT	8/571	33/12653	8.35099554653391e-05	0.000788775164263184	0.000475351603502804	BP	all.eu N=748
GO:0097696	receptor signaling pathway via STAT	8/571	33/12653	8.35099554653391e-05	0.000788775164263184	0.000475351603502804	BP	all.eu N=748
GO:1903684	regulation of border follicle cell migration	9/571	42/12653	8.54000829537179e-05	0.000803595517417879	0.000484283018886734	BP	all.eu N=748
GO:0043434	response to peptide hormone	14/571	95/12653	8.65647486472101e-05	0.000808475992029727	0.00048722421371348	BP	all.eu N=748
GO:1901652	response to peptide	14/571	95/12653	8.65647486472101e-05	0.000808475992029727	0.00048722421371348	BP	all.eu N=748
GO:0043085	positive regulation of catalytic activity	22/571	198/12653	8.70875516930159e-05	0.000810034743345948	0.000488163587785076	BP	all.eu N=748
GO:0080134	regulation of response to stress	33/571	360/12653	8.73788976042373e-05	0.000810034743345948	0.000488163587785076	BP	all.eu N=748
GO:0010564	regulation of cell cycle process	23/571	214/12653	0.000101080258100052	0.000933593675366903	0.000562625790861817	BP	all.eu N=748
GO:0031327	negative regulation of cellular biosynthetic process	38/571	442/12653	0.000102516400436026	0.00094337702313005	0.000568521678888644	BP	all.eu N=748
GO:0035331	negative regulation of hippo signaling	9/571	43/12653	0.000103741978050845	0.000951158135755554	0.000573210929426881	BP	all.eu N=748
GO:0061525	hindgut development	11/571	63/12653	0.0001042713744748	0.00095252281135191	0.00057403334468839	BP	all.eu N=748
GO:0006915	apoptotic process	27/571	273/12653	0.000109097139474327	0.000992982327651779	0.000598416079872574	BP	all.eu N=748
GO:0030336	negative regulation of cell migration	5/571	12/12653	0.000111812589959399	0.0010067155131956	0.00060669231886338	BP	all.eu N=748
GO:0046959	habituation	5/571	12/12653	0.000111812589959399	0.0010067155131956	0.00060669231886338	BP	all.eu N=748
GO:2000146	negative regulation of cell motility	5/571	12/12653	0.000111812589959399	0.0010067155131956	0.00060669231886338	BP	all.eu N=748
GO:1901701	cellular response to oxygen-containing compound	23/571	216/12653	0.000116429326905642	0.00104319181648082	0.000628674589657469	BP	all.eu N=748
GO:0006338	chromatin remodeling	28/571	289/12653	0.00011669744651004	0.00104319181648082	0.000628674589657469	BP	all.eu N=748
GO:0051241	negative regulation of multicellular organismal process	20/571	175/12653	0.000122587548891502	0.0010891092743196	0.000656346527367151	BP	all.eu N=748
GO:0006886	intracellular protein transport	32/571	351/12653	0.000123446871541556	0.0010891092743196	0.000656346527367151	BP	all.eu N=748
GO:0045893	positive regulation of DNA-templated transcription	36/571	414/12653	0.000124009645697597	0.0010891092743196	0.000656346527367151	BP	all.eu N=748
GO:1902680	positive regulation of RNA biosynthetic process	36/571	414/12653	0.000124009645697597	0.0010891092743196	0.000656346527367151	BP	all.eu N=748
GO:1903508	positive regulation of nucleic acid-templated transcription	36/571	414/12653	0.000124009645697597	0.0010891092743196	0.000656346527367151	BP	all.eu N=748
GO:0045880	positive regulation of smoothened signaling pathway	9/571	44/12653	0.000125272000802852	0.00109634901401937	0.000660709522084975	BP	all.eu N=748
GO:0048675	axon extension	10/571	54/12653	0.000128548899768307	0.00112110765198632	0.000675630197571921	BP	all.eu N=748
GO:0009890	negative regulation of biosynthetic process	38/571	447/12653	0.000129511492258599	0.00112558078167803	0.000678325907918759	BP	all.eu N=748
GO:0031398	positive regulation of protein ubiquitination	6/571	19/12653	0.000134841522904939	0.00116784889906942	0.000703798587954024	BP	all.eu N=748
GO:0050803	regulation of synapse structure or activity	22/571	204/12653	0.000135350406061939	0.00116821402197598	0.000704018627538143	BP	all.eu N=748
GO:2000147	positive regulation of cell motility	11/571	65/12653	0.000139672601143512	0.00120137635966395	0.000724003752717135	BP	all.eu N=748
GO:0009798	axis specification	23/571	219/12653	0.00014334609529637	0.00122875094700963	0.000740500917662933	BP	all.eu N=748
GO:0022416	chaeta development	13/571	88/12653	0.000149926576930471	0.00128056205903224	0.000771724638052524	BP	all.eu N=748
GO:0070372	regulation of ERK1 and ERK2 cascade	9/571	45/12653	0.000150413601820007	0.00128056205903224	0.000771724638052524	BP	all.eu N=748
GO:0007424	open tracheal system development	25/571	249/12653	0.000153479646112494	0.0013022357770155	0.000784786201174677	BP	all.eu N=748
GO:0051963	regulation of synapse assembly	16/571	125/12653	0.000155199666900076	0.00131238096706382	0.000790900151734741	BP	all.eu N=748
GO:0046328	regulation of JNK cascade	11/571	66/12653	0.000160902523561763	0.00135193706345485	0.000814738445205039	BP	all.eu N=748
GO:0044403	biological process involved in symbiotic interaction	8/571	36/12653	0.000161497875338794	0.00135193706345485	0.000814738445205039	BP	all.eu N=748
GO:0048872	homeostasis of number of cells	8/571	36/12653	0.000161497875338794	0.00135193706345485	0.000814738445205039	BP	all.eu N=748
GO:0051962	positive regulation of nervous system development	15/571	113/12653	0.000164364022289155	0.00137134382596585	0.000826433838387227	BP	all.eu N=748
GO:0001751	compound eye photoreceptor cell differentiation	22/571	207/12653	0.000167394870951187	0.0013919912358499	0.000838876901811682	BP	all.eu N=748
GO:0060560	developmental growth involved in morphogenesis	14/571	101/12653	0.000169455059096788	0.00140445699642139	0.000846389333167294	BP	all.eu N=748
GO:1902533	positive regulation of intracellular signal transduction	21/571	194/12653	0.000181207914735877	0.00149690894582145	0.000902105061026615	BP	all.eu N=748
GO:0040013	negative regulation of locomotion	6/571	20/12653	0.00018533114237549	0.00152593371501925	0.000919596700221876	BP	all.eu N=748
GO:0070828	heterochromatin organization	16/571	127/12653	0.000187147340360057	0.0015324952533606	0.000923550980114702	BP	all.eu N=748
GO:0060627	regulation of vesicle-mediated transport	17/571	140/12653	0.000187352595896262	0.0015324952533606	0.000923550980114702	BP	all.eu N=748
GO:0045862	positive regulation of proteolysis	14/571	102/12653	0.000188452829392344	0.00153647371976885	0.000925948583985014	BP	all.eu N=748
GO:0051054	positive regulation of DNA metabolic process	7/571	28/12653	0.000189826011412655	0.00154264450183725	0.000929667376467307	BP	all.eu N=748
GO:0070972	protein localization to endoplasmic reticulum	8/571	37/12653	0.000198007447447432	0.00160392440440428	0.000966597418471029	BP	all.eu N=748
GO:0007447	imaginal disc pattern formation	15/571	115/12653	0.000200316635149994	0.0016173952831627	0.000974715579524421	BP	all.eu N=748
GO:0016322	neuron remodeling	10/571	57/12653	0.000205397571664431	0.00164252435104176	0.000989859492837159	BP	all.eu N=748
GO:0051347	positive regulation of transferase activity	10/571	57/12653	0.000205397571664431	0.00164252435104176	0.000989859492837159	BP	all.eu N=748
GO:1990138	neuron projection extension	10/571	57/12653	0.000205397571664431	0.00164252435104176	0.000989859492837159	BP	all.eu N=748
GO:0070371	ERK1 and ERK2 cascade	9/571	47/12653	0.000213416789592384	0.00170121727499916	0.00102523050447833	BP	all.eu N=748
GO:0071417	cellular response to organonitrogen compound	16/571	129/12653	0.000224664682698213	0.00178519270093215	0.0010758378957612	BP	all.eu N=748
GO:0008593	regulation of Notch signaling pathway	12/571	80/12653	0.000230799979078092	0.00182814034060906	0.0011017200866719	BP	all.eu N=748
GO:0016071	mRNA metabolic process	38/571	460/12653	0.00023220145081803	0.00183343921576508	0.00110491342859783	BP	all.eu N=748
GO:0045879	negative regulation of smoothened signaling pathway	10/571	58/12653	0.000238334148806923	0.00187594457378531	0.00113052908057041	BP	all.eu N=748
GO:0045047	protein targeting to ER	7/571	29/12653	0.00024058830394708	0.00188775086137787	0.00113764408366991	BP	all.eu N=748
GO:0046528	imaginal disc fusion	6/571	21/12653	0.000249639828912932	0.00194052326636357	0.00116944712269445	BP	all.eu N=748
GO:0046529	imaginal disc fusion, thorax closure	6/571	21/12653	0.000249639828912932	0.00194052326636357	0.00116944712269445	BP	all.eu N=748
GO:1903322	positive regulation of protein modification by small protein conjugation or removal	6/571	21/12653	0.000249639828912932	0.00194052326636357	0.00116944712269445	BP	all.eu N=748
GO:0060541	respiratory system development	25/571	258/12653	0.000266690695765305	0.00206664647523393	0.00124545467502585	BP	all.eu N=748
GO:0001754	eye photoreceptor cell differentiation	22/571	214/12653	0.00026950049039371	0.00208197446745511	0.00125469201668027	BP	all.eu N=748
GO:0042551	neuron maturation	10/571	59/12653	0.00027558380022561	0.00211590874835798	0.00127514234976848	BP	all.eu N=748
GO:0060033	anatomical structure regression	10/571	59/12653	0.00027558380022561	0.00211590874835798	0.00127514234976848	BP	all.eu N=748
GO:0051094	positive regulation of developmental process	24/571	244/12653	0.000281595552572369	0.00215545464247291	0.00129897449488558	BP	all.eu N=748
GO:0046777	protein autophosphorylation	8/571	39/12653	0.000291406055249275	0.00221784709546283	0.00133657501011343	BP	all.eu N=748
GO:0031401	positive regulation of protein modification process	12/571	82/12653	0.000292404930684272	0.00221784709546283	0.00133657501011343	BP	all.eu N=748
GO:0045216	cell-cell junction organization	12/571	82/12653	0.000292404930684272	0.00221784709546283	0.00133657501011343	BP	all.eu N=748
GO:0006997	nucleus organization	13/571	94/12653	0.000293761148359358	0.0022214022789833	0.0013387175245634	BP	all.eu N=748
GO:0010243	response to organonitrogen compound	21/571	201/12653	0.000295999890799864	0.00223158953816885	0.00134485682788905	BP	all.eu N=748
GO:0009994	oocyte differentiation	20/571	187/12653	0.00030087374295597	0.00224773431047278	0.00135458639817798	BP	all.eu N=748
GO:0010507	negative regulation of autophagy	7/571	30/12653	0.000301733411234061	0.00224773431047278	0.00135458639817798	BP	all.eu N=748
GO:0036335	intestinal stem cell homeostasis	7/571	30/12653	0.000301733411234061	0.00224773431047278	0.00135458639817798	BP	all.eu N=748
GO:0072599	establishment of protein localization to endoplasmic reticulum	7/571	30/12653	0.000301733411234061	0.00224773431047278	0.00135458639817798	BP	all.eu N=748
GO:0010608	post-transcriptional regulation of gene expression	32/571	369/12653	0.000306649516201509	0.00227757786068955	0.00137257147186245	BP	all.eu N=748
GO:0007612	learning	11/571	71/12653	0.000312826454833328	0.00231658170546692	0.00139607695352276	BP	all.eu N=748
GO:0051276	chromosome organization	30/571	338/12653	0.000317113331771188	0.00234140020478844	0.00141103370417051	BP	all.eu N=748
GO:0019220	regulation of phosphate metabolic process	20/571	188/12653	0.000322862756115894	0.00236986943858675	0.00142819055259786	BP	all.eu N=748
GO:0051174	regulation of phosphorus metabolic process	20/571	188/12653	0.000322862756115894	0.00236986943858675	0.00142819055259786	BP	all.eu N=748
GO:0060491	regulation of cell projection assembly	9/571	50/12653	0.000347854320760107	0.00253842380426399	0.00152976903989331	BP	all.eu N=748
GO:0120032	regulation of plasma membrane bounded cell projection assembly	9/571	50/12653	0.000347854320760107	0.00253842380426399	0.00152976903989331	BP	all.eu N=748
GO:0007455	eye-antennal disc morphogenesis	8/571	40/12653	0.000350065689134997	0.00254713494158401	0.00153501876539306	BP	all.eu N=748
GO:0045597	positive regulation of cell differentiation	15/571	121/12653	0.000351876530883361	0.00255288972985812	0.00153848686119254	BP	all.eu N=748
GO:0035222	wing disc pattern formation	12/571	84/12653	0.000367426804717604	0.00265800373470567	0.00160183331658146	BP	all.eu N=748
GO:0051668	localization within membrane	22/571	219/12653	0.000372695003302108	0.00268061952087694	0.00161546261261924	BP	all.eu N=748
GO:1901698	response to nitrogen compound	22/571	219/12653	0.000372695003302108	0.00268061952087694	0.00161546261261924	BP	all.eu N=748
GO:0045740	positive regulation of DNA replication	5/571	15/12653	0.000378649476957413	0.00270788468806973	0.00163189383602999	BP	all.eu N=748
GO:0046958	nonassociative learning	5/571	15/12653	0.000378649476957413	0.00270788468806973	0.00163189383602999	BP	all.eu N=748
GO:0031507	heterochromatin formation	15/571	122/12653	0.000384916960374847	0.00273706577221092	0.00164947967768288	BP	all.eu N=748
GO:0042461	photoreceptor cell development	15/571	122/12653	0.000384916960374847	0.00273706577221092	0.00164947967768288	BP	all.eu N=748
GO:0009628	response to abiotic stimulus	37/571	456/12653	0.000396204612134291	0.00280934885034598	0.00169304073114191	BP	all.eu N=748
GO:0000209	protein polyubiquitination	13/571	97/12653	0.000401770699957567	0.00284076853670562	0.00171197565578113	BP	all.eu N=748
GO:0090263	positive regulation of canonical Wnt signaling pathway	9/571	51/12653	0.000405781346222984	0.00286104425238346	0.00172419471945897	BP	all.eu N=748
GO:0030866	cortical actin cytoskeleton organization	10/571	62/12653	0.000417697171022567	0.00293306624585156	0.00176759843148444	BP	all.eu N=748
GO:0051235	maintenance of location	14/571	110/12653	0.000418339852085101	0.00293306624585156	0.00176759843148444	BP	all.eu N=748
GO:0000226	microtubule cytoskeleton organization	32/571	376/12653	0.000426987063787741	0.0029853313426277	0.00179909574362785	BP	all.eu N=748
GO:0070374	positive regulation of ERK1 and ERK2 cascade	6/571	23/12653	0.000429946856356149	0.00299765175893995	0.00180652058395649	BP	all.eu N=748
GO:0016358	dendrite development	19/571	178/12653	0.000433082782095546	0.00301112834329209	0.00181464218345882	BP	all.eu N=748
GO:0050808	synapse organization	28/571	313/12653	0.000438931027376276	0.00304333618150365	0.00183405208406532	BP	all.eu N=748
GO:1901699	cellular response to nitrogen compound	16/571	137/12653	0.000447469410536923	0.00309396667009369	0.00186456430735507	BP	all.eu N=748
GO:0002520	immune system development	11/571	74/12653	0.000451931275893233	0.00309913420153633	0.00186767849561644	BP	all.eu N=748
GO:0048534	hematopoietic or lymphoid organ development	11/571	74/12653	0.000451931275893233	0.00309913420153633	0.00186767849561644	BP	all.eu N=748
GO:0048542	lymph gland development	11/571	74/12653	0.000451931275893233	0.00309913420153633	0.00186767849561644	BP	all.eu N=748
GO:0090066	regulation of anatomical structure size	23/571	237/12653	0.000453791963225154	0.00310339148620918	0.00187024412798863	BP	all.eu N=748
GO:0010562	positive regulation of phosphorus metabolic process	12/571	86/12653	0.000458116570776	0.00311593961046828	0.00187780619542908	BP	all.eu N=748
GO:0045937	positive regulation of phosphate metabolic process	12/571	86/12653	0.000458116570776	0.00311593961046828	0.00187780619542908	BP	all.eu N=748
GO:0051050	positive regulation of transport	18/571	165/12653	0.000467699687438496	0.00317249950584974	0.00191189174753777	BP	all.eu N=748
GO:0010632	regulation of epithelial cell migration	9/571	52/12653	0.000471421555999995	0.00318910312072429	0.00192189783712089	BP	all.eu N=748
GO:0030335	positive regulation of cell migration	10/571	63/12653	0.000476834113767429	0.00321702368398888	0.00193872403185906	BP	all.eu N=748
GO:0048732	gland development	20/571	194/12653	0.000486668231881641	0.00327454458171975	0.00197338872746574	BP	all.eu N=748
GO:0044770	cell cycle phase transition	17/571	152/12653	0.000499584276012776	0.0033524381846112	0.00202033093700101	BP	all.eu N=748
GO:0010720	positive regulation of cell development	12/571	87/12653	0.00051010997160856	0.00340481402382994	0.00205189498755107	BP	all.eu N=748
GO:0030097	hemopoiesis	12/571	87/12653	0.00051010997160856	0.00340481402382994	0.00205189498755107	BP	all.eu N=748
GO:0000915	actomyosin contractile ring assembly	5/571	16/12653	0.000530445784989499	0.00353113244635297	0.00212802018446235	BP	all.eu N=748
GO:0045814	negative regulation of gene expression, epigenetic	15/571	126/12653	0.000545069475966662	0.00361885649428264	0.00218088666497341	BP	all.eu N=748
GO:2001252	positive regulation of chromosome organization	6/571	24/12653	0.000551614416545841	0.00365262138786836	0.00220123491760008	BP	all.eu N=748
GO:0007277	pole cell development	7/571	33/12653	0.000562942212263657	0.00370801146656825	0.00223461548524604	BP	all.eu N=748
GO:0070328	triglyceride homeostasis	7/571	33/12653	0.000562942212263657	0.00370801146656825	0.00223461548524604	BP	all.eu N=748
GO:0035166	post-embryonic hemopoiesis	9/571	54/12653	0.000628934070334866	0.0041102401515618	0.00247701669036653	BP	all.eu N=748
GO:0035167	larval lymph gland hemopoiesis	9/571	54/12653	0.000628934070334866	0.0041102401515618	0.00247701669036653	BP	all.eu N=748
GO:0043065	positive regulation of apoptotic process	9/571	54/12653	0.000628934070334866	0.0041102401515618	0.00247701669036653	BP	all.eu N=748
GO:0048638	regulation of developmental growth	23/571	243/12653	0.000644401702774126	0.00420035797407197	0.00253132576775033	BP	all.eu N=748
GO:0048663	neuron fate commitment	13/571	102/12653	0.000656449370134584	0.00426777343752432	0.00257195337635778	BP	all.eu N=748
GO:0055090	acylglycerol homeostasis	7/571	34/12653	0.000681684499684338	0.00442035311582875	0.00266390479423959	BP	all.eu N=748
GO:0051240	positive regulation of multicellular organismal process	21/571	214/12653	0.000684529829662434	0.00442278276889578	0.0026653690131117	BP	all.eu N=748
GO:0006140	regulation of nucleotide metabolic process	4/571	10/12653	0.000693147563715982	0.00442278276889578	0.0026653690131117	BP	all.eu N=748
GO:0014068	positive regulation of phosphatidylinositol 3-kinase signaling	4/571	10/12653	0.000693147563715982	0.00442278276889578	0.0026653690131117	BP	all.eu N=748
GO:0098586	cellular response to virus	4/571	10/12653	0.000693147563715982	0.00442278276889578	0.0026653690131117	BP	all.eu N=748
GO:1900542	regulation of purine nucleotide metabolic process	4/571	10/12653	0.000693147563715982	0.00442278276889578	0.0026653690131117	BP	all.eu N=748
GO:0009144	purine nucleoside triphosphate metabolic process	10/571	66/12653	0.000697314870041411	0.00442278276889578	0.0026653690131117	BP	all.eu N=748
GO:0009615	response to virus	10/571	66/12653	0.000697314870041411	0.00442278276889578	0.0026653690131117	BP	all.eu N=748
GO:0007549	dosage compensation	6/571	25/12653	0.000698424134809496	0.00442278276889578	0.0026653690131117	BP	all.eu N=748
GO:0035186	syncytial blastoderm mitotic cell cycle	6/571	25/12653	0.000698424134809496	0.00442278276889578	0.0026653690131117	BP	all.eu N=748
GO:0097305	response to alcohol	15/571	129/12653	0.000699729115654306	0.00442278276889578	0.0026653690131117	BP	all.eu N=748
GO:0010506	regulation of autophagy	14/571	116/12653	0.00071968977882683	0.00451773252886817	0.00272259003463974	BP	all.eu N=748
GO:0000912	assembly of actomyosin apparatus involved in cytokinesis	5/571	17/12653	0.000723775766710403	0.00451773252886817	0.00272259003463974	BP	all.eu N=748
GO:0006613	cotranslational protein targeting to membrane	5/571	17/12653	0.000723775766710403	0.00451773252886817	0.00272259003463974	BP	all.eu N=748
GO:0006614	SRP-dependent cotranslational protein targeting to membrane	5/571	17/12653	0.000723775766710403	0.00451773252886817	0.00272259003463974	BP	all.eu N=748
GO:0051896	regulation of protein kinase B signaling	5/571	17/12653	0.000723775766710403	0.00451773252886817	0.00272259003463974	BP	all.eu N=748
GO:0010638	positive regulation of organelle organization	14/571	117/12653	0.000784498445476327	0.00488457614185882	0.00294366659431154	BP	all.eu N=748
GO:0033674	positive regulation of kinase activity	8/571	45/12653	0.000804655244725724	0.00498527741967447	0.00300435374072945	BP	all.eu N=748
GO:0051647	nucleus localization	8/571	45/12653	0.000804655244725724	0.00498527741967447	0.00300435374072945	BP	all.eu N=748
GO:0007350	blastoderm segmentation	21/571	217/12653	0.000820381266238075	0.00507015878862692	0.00305550709426683	BP	all.eu N=748
GO:0030155	regulation of cell adhesion	9/571	56/12653	0.000827040764302507	0.00509872668238713	0.00307272339965126	BP	all.eu N=748
GO:0031333	negative regulation of protein-containing complex assembly	6/571	26/12653	0.000873725610836427	0.0053733051693454	0.00323819681967826	BP	all.eu N=748
GO:0032535	regulation of cellular component size	18/571	174/12653	0.000879986745633875	0.00539854613804311	0.00325340816948747	BP	all.eu N=748
GO:0007349	cellularization	14/571	119/12653	0.000928985594343616	0.00568521012870922	0.00342616486087866	BP	all.eu N=748
GO:0032506	cytokinetic process	8/571	46/12653	0.00093623987919005	0.00571563028686023	0.00344449742459394	BP	all.eu N=748
GO:0030177	positive regulation of Wnt signaling pathway	9/571	57/12653	0.00094359886292215	0.00573259212110228	0.00345471939337619	BP	all.eu N=748
GO:0048568	embryonic organ development	9/571	57/12653	0.00094359886292215	0.00573259212110228	0.00345471939337619	BP	all.eu N=748
GO:0008356	asymmetric cell division	13/571	106/12653	0.000947777168001305	0.00574403450728152	0.00346161509301866	BP	all.eu N=748
GO:0035295	tube development	23/571	250/12653	0.000951670183198201	0.00575369678392535	0.00346743801811091	BP	all.eu N=748
GO:0018107	peptidyl-threonine phosphorylation	5/571	18/12653	0.000965267590737682	0.00577529093995185	0.003480451633598	BP	all.eu N=748
GO:0040040	thermosensory behavior	5/571	18/12653	0.000965267590737682	0.00577529093995185	0.003480451633598	BP	all.eu N=748
GO:0046668	regulation of retinal cell programmed cell death	5/571	18/12653	0.000965267590737682	0.00577529093995185	0.003480451633598	BP	all.eu N=748
GO:0046669	regulation of compound eye retinal cell programmed cell death	5/571	18/12653	0.000965267590737682	0.00577529093995185	0.003480451633598	BP	all.eu N=748
GO:0031399	regulation of protein modification process	19/571	190/12653	0.000966778627183309	0.00577529093995185	0.003480451633598	BP	all.eu N=748
GO:0008380	RNA splicing	27/571	314/12653	0.00100795328913467	0.00600692162548592	0.00362004276523806	BP	all.eu N=748
GO:0007306	egg chorion assembly	12/571	94/12653	0.00103175876151446	0.00613418570088051	0.00369673785535747	BP	all.eu N=748
GO:0070936	protein K48-linked ubiquitination	4/571	11/12653	0.00105052683785585	0.00620157706404054	0.00373735094003831	BP	all.eu N=748
GO:1904375	regulation of protein localization to cell periphery	4/571	11/12653	0.00105052683785585	0.00620157706404054	0.00373735094003831	BP	all.eu N=748
GO:2000765	regulation of cytoplasmic translation	4/571	11/12653	0.00105052683785585	0.00620157706404054	0.00373735094003831	BP	all.eu N=748
GO:0048512	circadian behavior	14/571	121/12653	0.00109525653516937	0.00645041672359747	0.00388731297807481	BP	all.eu N=748
GO:0048813	dendrite morphogenesis	17/571	163/12653	0.00110644544482945	0.00650101631081719	0.00391780657880061	BP	all.eu N=748
GO:0008045	motor neuron axon guidance	10/571	70/12653	0.00111580184928527	0.0065253552073856	0.00393247429912886	BP	all.eu N=748
GO:0050769	positive regulation of neurogenesis	10/571	70/12653	0.00111580184928527	0.0065253552073856	0.00393247429912886	BP	all.eu N=748
GO:0035332	positive regulation of hippo signaling	7/571	37/12653	0.00116029144786945	0.0067697191002733	0.00407973903765656	BP	all.eu N=748
GO:0006914	autophagy	20/571	208/12653	0.00117101523150567	0.0068005826553566	0.00409833881242552	BP	all.eu N=748
GO:0061919	process utilizing autophagic mechanism	20/571	208/12653	0.00117101523150567	0.0068005826553566	0.00409833881242552	BP	all.eu N=748
GO:0007622	rhythmic behavior	14/571	122/12653	0.00118733759116125	0.00687941201545514	0.00414584495159376	BP	all.eu N=748
GO:1903829	positive regulation of protein localization	9/571	59/12653	0.00121669690612393	0.00703323869752468	0.00423854787036729	BP	all.eu N=748
GO:0006397	mRNA processing	29/571	351/12653	0.00124485714254622	0.00717944107786451	0.00432665603994358	BP	all.eu N=748
GO:0045995	regulation of embryonic development	8/571	48/12653	0.00125094934301716	0.00718148212287145	0.00432788606601543	BP	all.eu N=748
GO:0050768	negative regulation of neurogenesis	8/571	48/12653	0.00125094934301716	0.00718148212287145	0.00432788606601543	BP	all.eu N=748
GO:0008103	oocyte microtubule cytoskeleton polarization	5/571	19/12653	0.00126184832924937	0.00719454753556077	0.00433575987486956	BP	all.eu N=748
GO:0035019	somatic stem cell population maintenance	5/571	19/12653	0.00126184832924937	0.00719454753556077	0.00433575987486956	BP	all.eu N=748
GO:0043491	protein kinase B signaling	5/571	19/12653	0.00126184832924937	0.00719454753556077	0.00433575987486956	BP	all.eu N=748
GO:0031345	negative regulation of cell projection organization	6/571	28/12653	0.00132411617645179	0.00751533512394294	0.00452908099022656	BP	all.eu N=748
GO:0035069	larval midgut histolysis	6/571	28/12653	0.00132411617645179	0.00751533512394294	0.00452908099022656	BP	all.eu N=748
GO:0000082	G1/S transition of mitotic cell cycle	7/571	38/12653	0.00136786740725437	0.00769386993338806	0.00463667414451925	BP	all.eu N=748
GO:0007097	nuclear migration	7/571	38/12653	0.00136786740725437	0.00769386993338806	0.00463667414451925	BP	all.eu N=748
GO:0044843	cell cycle G1/S phase transition	7/571	38/12653	0.00136786740725437	0.00769386993338806	0.00463667414451925	BP	all.eu N=748
GO:1904951	positive regulation of establishment of protein localization	7/571	38/12653	0.00136786740725437	0.00769386993338806	0.00463667414451925	BP	all.eu N=748
GO:0007442	hindgut morphogenesis	9/571	60/12653	0.00137536451941553	0.00771869370425352	0.00465163407203789	BP	all.eu N=748
GO:0006413	translational initiation	10/571	72/12653	0.00139145953801837	0.0077568445961247	0.00467462552568358	BP	all.eu N=748
GO:0008587	imaginal disc-derived wing margin morphogenesis	10/571	72/12653	0.00139145953801837	0.0077568445961247	0.00467462552568358	BP	all.eu N=748
GO:0030865	cortical cytoskeleton organization	10/571	72/12653	0.00139145953801837	0.0077568445961247	0.00467462552568358	BP	all.eu N=748
GO:0000910	cytokinesis	13/571	111/12653	0.00145721929532127	0.00808740553478745	0.00487383650413206	BP	all.eu N=748
GO:0017148	negative regulation of translation	13/571	111/12653	0.00145721929532127	0.00808740553478745	0.00487383650413206	BP	all.eu N=748
GO:0045664	regulation of neuron differentiation	11/571	85/12653	0.00147566391545431	0.00815634535070384	0.00491538275650634	BP	all.eu N=748
GO:0072657	protein localization to membrane	18/571	182/12653	0.00147615838748256	0.00815634535070384	0.00491538275650634	BP	all.eu N=748
GO:0035218	leg disc development	12/571	98/12653	0.00149088269769783	0.00821955813290235	0.00495347763923252	BP	all.eu N=748
GO:0042325	regulation of phosphorylation	15/571	139/12653	0.00151102568685774	0.00830626540697729	0.005005731365813	BP	all.eu N=748
GO:0035335	peptidyl-tyrosine dephosphorylation	4/571	12/12653	0.00151988396180407	0.00830626540697729	0.005005731365813	BP	all.eu N=748
GO:1902414	protein localization to cell junction	4/571	12/12653	0.00151988396180407	0.00830626540697729	0.005005731365813	BP	all.eu N=748
GO:2000105	positive regulation of DNA-templated DNA replication	4/571	12/12653	0.00151988396180407	0.00830626540697729	0.005005731365813	BP	all.eu N=748
GO:0051493	regulation of cytoskeleton organization	17/571	168/12653	0.00154299425002509	0.00838316006195224	0.00505207156413464	BP	all.eu N=748
GO:0000375	RNA splicing, via transesterification reactions	25/571	291/12653	0.0015473511580591	0.00838316006195224	0.00505207156413464	BP	all.eu N=748
GO:0000377	RNA splicing, via transesterification reactions with bulged adenosine as nucleophile	25/571	291/12653	0.0015473511580591	0.00838316006195224	0.00505207156413464	BP	all.eu N=748
GO:0000398	mRNA splicing, via spliceosome	25/571	291/12653	0.0015473511580591	0.00838316006195224	0.00505207156413464	BP	all.eu N=748
GO:0031396	regulation of protein ubiquitination	6/571	29/12653	0.00160677562145302	0.00866758487176059	0.00522347882382527	BP	all.eu N=748
GO:0033301	cell cycle comprising mitosis without cytokinesis	6/571	29/12653	0.00160677562145302	0.00866758487176059	0.00522347882382527	BP	all.eu N=748
GO:0018210	peptidyl-threonine modification	5/571	20/12653	0.00162068739154066	0.00870510845713795	0.0052460922341942	BP	all.eu N=748
GO:0070593	dendrite self-avoidance	5/571	20/12653	0.00162068739154066	0.00870510845713795	0.0052460922341942	BP	all.eu N=748
GO:2000113	negative regulation of cellular macromolecule biosynthetic process	13/571	113/12653	0.00171640969356732	0.0091995149100621	0.0055440439330147	BP	all.eu N=748
GO:0009141	nucleoside triphosphate metabolic process	10/571	74/12653	0.00172008975600283	0.00919953987024589	0.00554405897515081	BP	all.eu N=748
GO:0006898	receptor-mediated endocytosis	9/571	62/12653	0.00174259618543637	0.00928025160031325	0.0055926995156334	BP	all.eu N=748
GO:0007043	cell-cell junction assembly	9/571	62/12653	0.00174259618543637	0.00928025160031325	0.0055926995156334	BP	all.eu N=748
GO:0010256	endomembrane system organization	20/571	215/12653	0.00174891962224238	0.00929415247234115	0.00560107681008679	BP	all.eu N=748
GO:0030048	actin filament-based movement	7/571	40/12653	0.00186919009988711	0.00981851190312722	0.00591707952864197	BP	all.eu N=748
GO:0031099	regeneration	7/571	40/12653	0.00186919009988711	0.00981851190312722	0.00591707952864197	BP	all.eu N=748
GO:0045807	positive regulation of endocytosis	7/571	40/12653	0.00186919009988711	0.00981851190312722	0.00591707952864197	BP	all.eu N=748
GO:1903688	positive regulation of border follicle cell migration	7/571	40/12653	0.00186919009988711	0.00981851190312722	0.00591707952864197	BP	all.eu N=748
GO:0006605	protein targeting	15/571	142/12653	0.00187098596248889	0.00981851190312722	0.00591707952864197	BP	all.eu N=748
GO:0000281	mitotic cytokinesis	8/571	51/12653	0.00187504941657803	0.00981851190312722	0.00591707952864197	BP	all.eu N=748
GO:0008586	imaginal disc-derived wing vein morphogenesis	8/571	51/12653	0.00187504941657803	0.00981851190312722	0.00591707952864197	BP	all.eu N=748
GO:1901987	regulation of cell cycle phase transition	14/571	128/12653	0.00188664639126253	0.00985861360611716	0.0059412466293357	BP	all.eu N=748
GO:0016476	regulation of embryonic cell shape	6/571	30/12653	0.00193303617400776	0.0100381525799615	0.00604944493853051	BP	all.eu N=748
GO:0019221	cytokine-mediated signaling pathway	6/571	30/12653	0.00193303617400776	0.0100381525799615	0.00604944493853051	BP	all.eu N=748
GO:0071103	DNA conformation change	6/571	30/12653	0.00193303617400776	0.0100381525799615	0.00604944493853051	BP	all.eu N=748
GO:0032386	regulation of intracellular transport	9/571	63/12653	0.00195355653071452	0.0101237101374295	0.00610100579386271	BP	all.eu N=748
GO:0009880	embryonic pattern specification	21/571	233/12653	0.00200710845372856	0.0103797364869475	0.00625529885644416	BP	all.eu N=748
GO:0046486	glycerolipid metabolic process	16/571	158/12653	0.00208019410323764	0.0107134276551519	0.00645639625284716	BP	all.eu N=748
GO:0060548	negative regulation of cell death	16/571	158/12653	0.00208019410323764	0.0107134276551519	0.00645639625284716	BP	all.eu N=748
GO:0002168	instar larval development	10/571	76/12653	0.00210886080145813	0.0107500543725617	0.0064784691699985	BP	all.eu N=748
GO:0007173	epidermal growth factor receptor signaling pathway	10/571	76/12653	0.00210886080145813	0.0107500543725617	0.0064784691699985	BP	all.eu N=748
GO:0007478	leg disc morphogenesis	10/571	76/12653	0.00210886080145813	0.0107500543725617	0.0064784691699985	BP	all.eu N=748
GO:0038127	ERBB signaling pathway	10/571	76/12653	0.00210886080145813	0.0107500543725617	0.0064784691699985	BP	all.eu N=748
GO:0009047	dosage compensation by hyperactivation of X chromosome	4/571	13/12653	0.00211762337214089	0.0107500543725617	0.0064784691699985	BP	all.eu N=748
GO:0045501	regulation of sevenless signaling pathway	4/571	13/12653	0.00211762337214089	0.0107500543725617	0.0064784691699985	BP	all.eu N=748
GO:2000242	negative regulation of reproductive process	4/571	13/12653	0.00211762337214089	0.0107500543725617	0.0064784691699985	BP	all.eu N=748
GO:0006612	protein targeting to membrane	8/571	52/12653	0.00213025448213768	0.0107500543725617	0.0064784691699985	BP	all.eu N=748
GO:0010721	negative regulation of cell development	8/571	52/12653	0.00213025448213768	0.0107500543725617	0.0064784691699985	BP	all.eu N=748
GO:0031330	negative regulation of cellular catabolic process	8/571	52/12653	0.00213025448213768	0.0107500543725617	0.0064784691699985	BP	all.eu N=748
GO:0033365	protein localization to organelle	24/571	282/12653	0.00215779054031964	0.0108311737630815	0.00652735538511504	BP	all.eu N=748
GO:0097435	supramolecular fiber organization	24/571	282/12653	0.00215779054031964	0.0108311737630815	0.00652735538511504	BP	all.eu N=748
GO:0010634	positive regulation of epithelial cell migration	7/571	41/12653	0.00216796566332554	0.0108311737630815	0.00652735538511504	BP	all.eu N=748
GO:0042770	signal transduction in response to DNA damage	7/571	41/12653	0.00216796566332554	0.0108311737630815	0.00652735538511504	BP	all.eu N=748
GO:0045448	mitotic cell cycle, embryonic	7/571	41/12653	0.00216796566332554	0.0108311737630815	0.00652735538511504	BP	all.eu N=748
GO:0051650	establishment of vesicle localization	9/571	64/12653	0.00218441530041537	0.0108712891122341	0.00655153070960381	BP	all.eu N=748
GO:0009611	response to wounding	14/571	130/12653	0.00218468175127996	0.0108712891122341	0.00655153070960381	BP	all.eu N=748
GO:0007528	neuromuscular junction development	18/571	189/12653	0.00224983273644183	0.0111732764668927	0.00673352195346938	BP	all.eu N=748
GO:0007309	oocyte axis specification	15/571	145/12653	0.00229976456409556	0.0113670931600472	0.00685032466234106	BP	all.eu N=748
GO:0009145	purine nucleoside triphosphate biosynthetic process	6/571	31/12653	0.00230702490024131	0.0113670931600472	0.00685032466234106	BP	all.eu N=748
GO:0009206	purine ribonucleoside triphosphate biosynthetic process	6/571	31/12653	0.00230702490024131	0.0113670931600472	0.00685032466234106	BP	all.eu N=748
GO:0044837	actomyosin contractile ring organization	6/571	31/12653	0.00230702490024131	0.0113670931600472	0.00685032466234106	BP	all.eu N=748
GO:0008582	regulation of synaptic assembly at neuromuscular junction	13/571	117/12653	0.00234970614264221	0.0115546453340539	0.00696335208852504	BP	all.eu N=748
GO:0072594	establishment of protein localization to organelle	18/571	190/12653	0.00238410584089912	0.0117008174897461	0.00705144204336106	BP	all.eu N=748
GO:1903311	regulation of mRNA metabolic process	17/571	175/12653	0.00239153390361438	0.0117143040327726	0.00705956964441117	BP	all.eu N=748
GO:0018105	peptidyl-serine phosphorylation	8/571	53/12653	0.00241198211595644	0.0117455082417101	0.00707837471260615	BP	all.eu N=748
GO:0042058	regulation of epidermal growth factor receptor signaling pathway	8/571	53/12653	0.00241198211595644	0.0117455082417101	0.00707837471260615	BP	all.eu N=748
GO:1901184	regulation of ERBB signaling pathway	8/571	53/12653	0.00241198211595644	0.0117455082417101	0.00707837471260615	BP	all.eu N=748
GO:0009205	purine ribonucleoside triphosphate metabolic process	9/571	65/12653	0.00243647557282481	0.0118417443859816	0.00713637096751754	BP	all.eu N=748
GO:0051302	regulation of cell division	7/571	42/12653	0.00250230839251896	0.0121146574593326	0.00730084073395025	BP	all.eu N=748
GO:0055057	neuroblast division	7/571	42/12653	0.00250230839251896	0.0121146574593326	0.00730084073395025	BP	all.eu N=748
GO:0007346	regulation of mitotic cell cycle	17/571	176/12653	0.00253975365588827	0.0122722073372362	0.00739578741899592	BP	all.eu N=748
GO:0045860	positive regulation of protein kinase activity	5/571	22/12653	0.00255468976106689	0.012320594358286	0.0074249476272363	BP	all.eu N=748
GO:0006403	RNA localization	18/571	192/12653	0.00267285830345097	0.0128657006414188	0.00775345333774341	BP	all.eu N=748
GO:0032940	secretion by cell	20/571	223/12653	0.00268968710560986	0.0129157539194597	0.00778361770783935	BP	all.eu N=748
GO:0050684	regulation of mRNA processing	12/571	105/12653	0.00269380309311863	0.0129157539194597	0.00778361770783935	BP	all.eu N=748
GO:0006470	protein dephosphorylation	14/571	133/12653	0.00270389734470512	0.0129157539194597	0.00778361770783935	BP	all.eu N=748
GO:0043069	negative regulation of programmed cell death	14/571	133/12653	0.00270389734470512	0.0129157539194597	0.00778361770783935	BP	all.eu N=748
GO:0018209	peptidyl-serine modification	8/571	54/12653	0.00272207742823845	0.0129778281959635	0.00782102647552021	BP	all.eu N=748
GO:0071345	cellular response to cytokine stimulus	6/571	32/12653	0.00273297423241509	0.0129803311266318	0.00782253485479042	BP	all.eu N=748
GO:1903034	regulation of response to wounding	6/571	32/12653	0.00273297423241509	0.0129803311266318	0.00782253485479042	BP	all.eu N=748
GO:0007369	gastrulation	11/571	92/12653	0.00280066646336656	0.0132766442382699	0.00800110654307073	BP	all.eu N=748
GO:0110053	regulation of actin filament organization	10/571	79/12653	0.00282168747077668	0.0133510089590813	0.00804592208859414	BP	all.eu N=748
GO:0042127	regulation of cell population proliferation	20/571	224/12653	0.00283271707872229	0.0133779072604564	0.00806213222206365	BP	all.eu N=748
GO:0002011	morphogenesis of an epithelial sheet	4/571	14/12653	0.0028598275075282	0.0134551658859832	0.00810869176550832	BP	all.eu N=748
GO:0030237	female sex determination	4/571	14/12653	0.0028598275075282	0.0134551658859832	0.00810869176550832	BP	all.eu N=748
GO:0007308	oocyte construction	15/571	149/12653	0.00299538321937198	0.0140664994335611	0.00847710902213894	BP	all.eu N=748
GO:0007051	spindle organization	14/571	135/12653	0.00310338357608794	0.0145463840654459	0.00876630921453581	BP	all.eu N=748
GO:0007279	pole cell formation	5/571	23/12653	0.00314489612348653	0.0146313661655888	0.00881752327324633	BP	all.eu N=748
GO:0007307	eggshell chorion gene amplification	5/571	23/12653	0.00314489612348653	0.0146313661655888	0.00881752327324633	BP	all.eu N=748
GO:0015986	proton motive force-driven ATP synthesis	5/571	23/12653	0.00314489612348653	0.0146313661655888	0.00881752327324633	BP	all.eu N=748
GO:0030032	lamellipodium assembly	5/571	23/12653	0.00314489612348653	0.0146313661655888	0.00881752327324633	BP	all.eu N=748
GO:0034249	negative regulation of amide metabolic process	13/571	121/12653	0.0031632848392738	0.0146896140124347	0.00885262606128182	BP	all.eu N=748
GO:1905952	regulation of lipid localization	6/571	33/12653	0.00321520357022653	0.0149030639560685	0.00898126065523316	BP	all.eu N=748
GO:0048599	oocyte development	16/571	165/12653	0.00322606809539922	0.0149257827038526	0.0089949520005975	BP	all.eu N=748
GO:0008258	head involution	7/571	44/12653	0.00328860814899661	0.0151870594039456	0.00915240916199679	BP	all.eu N=748
GO:0048024	regulation of mRNA splicing, via spliceosome	11/571	94/12653	0.00331815412068688	0.015253557699215	0.00919248404355831	BP	all.eu N=748
GO:0002376	immune system process	34/571	461/12653	0.00332877893265575	0.015253557699215	0.00919248404355831	BP	all.eu N=748
GO:0009199	ribonucleoside triphosphate metabolic process	9/571	68/12653	0.00333347825068742	0.015253557699215	0.00919248404355831	BP	all.eu N=748
GO:0035214	eye-antennal disc development	9/571	68/12653	0.00333347825068742	0.015253557699215	0.00919248404355831	BP	all.eu N=748
GO:0051648	vesicle localization	9/571	68/12653	0.00333347825068742	0.015253557699215	0.00919248404355831	BP	all.eu N=748
GO:0007098	centrosome cycle	10/571	81/12653	0.0033953993088677	0.0155085483030946	0.00934615291895392	BP	all.eu N=748
GO:0051248	negative regulation of protein metabolic process	19/571	212/12653	0.00342286361163233	0.0156040124543156	0.00940368393592292	BP	all.eu N=748
GO:0009895	negative regulation of catabolic process	8/571	56/12653	0.00343500234212062	0.0156040124543156	0.00940368393592292	BP	all.eu N=748
GO:0033500	carbohydrate homeostasis	8/571	56/12653	0.00343500234212062	0.0156040124543156	0.00940368393592292	BP	all.eu N=748
GO:1904396	regulation of neuromuscular junction development	13/571	123/12653	0.00364868165443519	0.0165446561250929	0.00997055837300844	BP	all.eu N=748
GO:0043484	regulation of RNA splicing	12/571	109/12653	0.00367657301533237	0.0166409805739185	0.0100286078442396	BP	all.eu N=748
GO:0033044	regulation of chromosome organization	9/571	69/12653	0.00368413926372065	0.0166451273954743	0.0100311069065394	BP	all.eu N=748
GO:0007029	endoplasmic reticulum organization	7/571	45/12653	0.00374617842083598	0.0167375900112581	0.0100868290624442	BP	all.eu N=748
GO:0046532	regulation of photoreceptor cell differentiation	7/571	45/12653	0.00374617842083598	0.0167375900112581	0.0100868290624442	BP	all.eu N=748
GO:1901889	negative regulation of cell junction assembly	7/571	45/12653	0.00374617842083598	0.0167375900112581	0.0100868290624442	BP	all.eu N=748
GO:0009201	ribonucleoside triphosphate biosynthetic process	6/571	34/12653	0.00375810051391413	0.0167375900112581	0.0100868290624442	BP	all.eu N=748
GO:0032874	positive regulation of stress-activated MAPK cascade	6/571	34/12653	0.00375810051391413	0.0167375900112581	0.0100868290624442	BP	all.eu N=748
GO:0042059	negative regulation of epidermal growth factor receptor signaling pathway	6/571	34/12653	0.00375810051391413	0.0167375900112581	0.0100868290624442	BP	all.eu N=748
GO:0070304	positive regulation of stress-activated protein kinase signaling cascade	6/571	34/12653	0.00375810051391413	0.0167375900112581	0.0100868290624442	BP	all.eu N=748
GO:1901185	negative regulation of ERBB signaling pathway	6/571	34/12653	0.00375810051391413	0.0167375900112581	0.0100868290624442	BP	all.eu N=748
GO:0051098	regulation of binding	5/571	24/12653	0.00382733867794461	0.0170156815468834	0.010254419604552	BP	all.eu N=748
GO:0007626	locomotory behavior	18/571	199/12653	0.00392344843812279	0.0174120415613854	0.0104932840832959	BP	all.eu N=748
GO:0045892	negative regulation of DNA-templated transcription	25/571	314/12653	0.00426863377346673	0.0188437219311944	0.011356079453036	BP	all.eu N=748
GO:1902679	negative regulation of RNA biosynthetic process	25/571	314/12653	0.00426863377346673	0.0188437219311944	0.011356079453036	BP	all.eu N=748
GO:1903507	negative regulation of nucleic acid-templated transcription	25/571	314/12653	0.00426863377346673	0.0188437219311944	0.011356079453036	BP	all.eu N=748
GO:0048878	chemical homeostasis	23/571	281/12653	0.00429260438803058	0.0189161774352826	0.0113997444181761	BP	all.eu N=748
GO:0034097	response to cytokine	6/571	35/12653	0.00436610189063713	0.0191725491794118	0.0115542456311782	BP	all.eu N=748
GO:0034332	adherens junction organization	6/571	35/12653	0.00436610189063713	0.0191725491794118	0.0115542456311782	BP	all.eu N=748
GO:0140352	export from cell	20/571	233/12653	0.00443150412315601	0.0194256651843424	0.0117067847884276	BP	all.eu N=748
GO:0008154	actin polymerization or depolymerization	9/571	71/12653	0.00447179581127446	0.0195680155867482	0.0117925715818114	BP	all.eu N=748
GO:0043254	regulation of protein-containing complex assembly	11/571	98/12653	0.00458244746326286	0.0198926672176933	0.0119882213440522	BP	all.eu N=748
GO:0002921	negative regulation of humoral immune response	5/571	25/12653	0.00460956731372838	0.0198926672176933	0.0119882213440522	BP	all.eu N=748
GO:0006277	DNA amplification	5/571	25/12653	0.00460956731372838	0.0198926672176933	0.0119882213440522	BP	all.eu N=748
GO:0006446	regulation of translational initiation	5/571	25/12653	0.00460956731372838	0.0198926672176933	0.0119882213440522	BP	all.eu N=748
GO:0016199	axon midline choice point recognition	5/571	25/12653	0.00460956731372838	0.0198926672176933	0.0119882213440522	BP	all.eu N=748
GO:0035096	larval midgut cell programmed cell death	5/571	25/12653	0.00460956731372838	0.0198926672176933	0.0119882213440522	BP	all.eu N=748
GO:0042688	crystal cell differentiation	5/571	25/12653	0.00460956731372838	0.0198926672176933	0.0119882213440522	BP	all.eu N=748
GO:0097581	lamellipodium organization	5/571	25/12653	0.00460956731372838	0.0198926672176933	0.0119882213440522	BP	all.eu N=748
GO:0045944	positive regulation of transcription by RNA polymerase II	25/571	316/12653	0.00462952319204606	0.0199444002576442	0.0120193980146789	BP	all.eu N=748
GO:0007474	imaginal disc-derived wing vein specification	8/571	59/12653	0.00476600404963093	0.0204619350535613	0.0123312878994694	BP	all.eu N=748
GO:0008306	associative learning	8/571	59/12653	0.00476600404963093	0.0204619350535613	0.0123312878994694	BP	all.eu N=748
GO:0016570	histone modification	13/571	127/12653	0.00480059610393478	0.0205751576166931	0.0123995209389664	BP	all.eu N=748
GO:0006515	protein quality control for misfolded or incompletely synthesized proteins	4/571	16/12653	0.00483928349046935	0.0205998751303483	0.0124144168310823	BP	all.eu N=748
GO:0010977	negative regulation of neuron projection development	4/571	16/12653	0.00483928349046935	0.0205998751303483	0.0124144168310823	BP	all.eu N=748
GO:0043063	intercellular bridge organization	4/571	16/12653	0.00483928349046935	0.0205998751303483	0.0124144168310823	BP	all.eu N=748
GO:0048056	R3/R4 cell differentiation	4/571	16/12653	0.00483928349046935	0.0205998751303483	0.0124144168310823	BP	all.eu N=748
GO:0007480	imaginal disc-derived leg morphogenesis	9/571	72/12653	0.00491184385031106	0.0208378731480145	0.0125578452051664	BP	all.eu N=748
GO:0045471	response to ethanol	9/571	72/12653	0.00491184385031106	0.0208378731480145	0.0125578452051664	BP	all.eu N=748
GO:0051253	negative regulation of RNA metabolic process	26/571	335/12653	0.00504222705198068	0.0212530603317456	0.0128080557879561	BP	all.eu N=748
GO:0051489	regulation of filopodium assembly	6/571	36/12653	0.00504367472515258	0.0212530603317456	0.0128080557879561	BP	all.eu N=748
GO:0051651	maintenance of location in cell	6/571	36/12653	0.00504367472515258	0.0212530603317456	0.0128080557879561	BP	all.eu N=748
GO:0061060	negative regulation of peptidoglycan recognition protein signaling pathway	6/571	36/12653	0.00504367472515258	0.0212530603317456	0.0128080557879561	BP	all.eu N=748
GO:0048871	multicellular organismal-level homeostasis	13/571	128/12653	0.0051299991149325	0.0215804836717245	0.0130053759074715	BP	all.eu N=748
GO:0042594	response to starvation	15/571	158/12653	0.00520521084952008	0.0218601388529342	0.0131739087731584	BP	all.eu N=748
GO:0006259	DNA metabolic process	27/571	353/12653	0.00523921084830641	0.0218933397381458	0.0131939171288193	BP	all.eu N=748
GO:0001558	regulation of cell growth	10/571	86/12653	0.00523935697289226	0.0218933397381458	0.0131939171288193	BP	all.eu N=748
GO:0031023	microtubule organizing center organization	10/571	86/12653	0.00523935697289226	0.0218933397381458	0.0131939171288193	BP	all.eu N=748
GO:0000075	cell cycle checkpoint signaling	8/571	60/12653	0.00528764090043332	0.0220215726685268	0.013271196094791	BP	all.eu N=748
GO:0008064	regulation of actin polymerization or depolymerization	8/571	60/12653	0.00528764090043332	0.0220215726685268	0.013271196094791	BP	all.eu N=748
GO:0042327	positive regulation of phosphorylation	9/571	73/12653	0.0053847835652644	0.0223875612322118	0.013491757363063	BP	all.eu N=748
GO:0008355	olfactory learning	7/571	48/12653	0.00541129626268003	0.0223875612322118	0.013491757363063	BP	all.eu N=748
GO:0030952	establishment or maintenance of cytoskeleton polarity	7/571	48/12653	0.00541129626268003	0.0223875612322118	0.013491757363063	BP	all.eu N=748
GO:0035317	imaginal disc-derived wing hair organization	7/571	48/12653	0.00541129626268003	0.0223875612322118	0.013491757363063	BP	all.eu N=748
GO:0048259	regulation of receptor-mediated endocytosis	5/571	26/12653	0.00549905343346457	0.0227130870362406	0.0136879339415576	BP	all.eu N=748
GO:0000381	regulation of alternative mRNA splicing, via spliceosome	10/571	87/12653	0.00568781164627724	0.0234154482740657	0.0141112086030389	BP	all.eu N=748
GO:0043549	regulation of kinase activity	10/571	87/12653	0.00568781164627724	0.0234154482740657	0.0141112086030389	BP	all.eu N=748
GO:0000077	DNA damage checkpoint signaling	6/571	37/12653	0.00579529729494931	0.0235480992358086	0.014191150074611	BP	all.eu N=748
GO:0008543	fibroblast growth factor receptor signaling pathway	6/571	37/12653	0.00579529729494931	0.0235480992358086	0.014191150074611	BP	all.eu N=748
GO:0044344	cellular response to fibroblast growth factor stimulus	6/571	37/12653	0.00579529729494931	0.0235480992358086	0.014191150074611	BP	all.eu N=748
GO:0051222	positive regulation of protein transport	6/571	37/12653	0.00579529729494931	0.0235480992358086	0.014191150074611	BP	all.eu N=748
GO:0051293	establishment of spindle localization	6/571	37/12653	0.00579529729494931	0.0235480992358086	0.014191150074611	BP	all.eu N=748
GO:0051653	spindle localization	6/571	37/12653	0.00579529729494931	0.0235480992358086	0.014191150074611	BP	all.eu N=748
GO:0071774	response to fibroblast growth factor	6/571	37/12653	0.00579529729494931	0.0235480992358086	0.014191150074611	BP	all.eu N=748
GO:1903320	regulation of protein modification by small protein conjugation or removal	6/571	37/12653	0.00579529729494931	0.0235480992358086	0.014191150074611	BP	all.eu N=748
GO:0030832	regulation of actin filament length	8/571	61/12653	0.00585177203484483	0.0237006236298003	0.0142830681756645	BP	all.eu N=748
GO:0046034	ATP metabolic process	8/571	61/12653	0.00585177203484483	0.0237006236298003	0.0142830681756645	BP	all.eu N=748
GO:0046903	secretion	20/571	239/12653	0.00586609648888389	0.0237202576925305	0.0142949005502434	BP	all.eu N=748
GO:0007419	ventral cord development	9/571	74/12653	0.00589220270808525	0.0237490875657607	0.0143122747363101	BP	all.eu N=748
GO:0031346	positive regulation of cell projection organization	9/571	74/12653	0.00589220270808525	0.0237490875657607	0.0143122747363101	BP	all.eu N=748
GO:0007155	cell adhesion	19/571	223/12653	0.00591045262334089	0.0237843455244731	0.0143335227775385	BP	all.eu N=748
GO:0035239	tube morphogenesis	16/571	176/12653	0.00604235999282123	0.0241426551010641	0.0145494563407384	BP	all.eu N=748
GO:0016579	protein deubiquitination	7/571	49/12653	0.0060736622187776	0.0241426551010641	0.0145494563407384	BP	all.eu N=748
GO:0035315	hair cell differentiation	7/571	49/12653	0.0060736622187776	0.0241426551010641	0.0145494563407384	BP	all.eu N=748
GO:0035316	non-sensory hair organization	7/571	49/12653	0.0060736622187776	0.0241426551010641	0.0145494563407384	BP	all.eu N=748
GO:0048565	digestive tract development	12/571	116/12653	0.00607621335724227	0.0241426551010641	0.0145494563407384	BP	all.eu N=748
GO:0055123	digestive system development	12/571	116/12653	0.00607621335724227	0.0241426551010641	0.0145494563407384	BP	all.eu N=748
GO:0010591	regulation of lamellipodium assembly	4/571	17/12653	0.00610559355931826	0.0241426551010641	0.0145494563407384	BP	all.eu N=748
GO:0031453	positive regulation of heterochromatin formation	4/571	17/12653	0.00610559355931826	0.0241426551010641	0.0145494563407384	BP	all.eu N=748
GO:0070193	synaptonemal complex organization	4/571	17/12653	0.00610559355931826	0.0241426551010641	0.0145494563407384	BP	all.eu N=748
GO:0120263	positive regulation of heterochromatin organization	4/571	17/12653	0.00610559355931826	0.0241426551010641	0.0145494563407384	BP	all.eu N=748
GO:1905269	positive regulation of chromatin organization	4/571	17/12653	0.00610559355931826	0.0241426551010641	0.0145494563407384	BP	all.eu N=748
GO:0000380	alternative mRNA splicing, via spliceosome	10/571	88/12653	0.00616568004655643	0.0243417936222882	0.0146694662240003	BP	all.eu N=748
GO:0045475	locomotor rhythm	9/571	75/12653	0.00643570899936264	0.0252362325087478	0.0152084955674393	BP	all.eu N=748
GO:0048546	digestive tract morphogenesis	9/571	75/12653	0.00643570899936264	0.0252362325087478	0.0152084955674393	BP	all.eu N=748
GO:0008038	neuron recognition	12/571	117/12653	0.00650209989605371	0.0252362325087478	0.0152084955674393	BP	all.eu N=748
GO:0006754	ATP biosynthetic process	5/571	27/12653	0.00650314421419989	0.0252362325087478	0.0152084955674393	BP	all.eu N=748
GO:0014017	neuroblast fate commitment	5/571	27/12653	0.00650314421419989	0.0252362325087478	0.0152084955674393	BP	all.eu N=748
GO:0016198	axon choice point recognition	5/571	27/12653	0.00650314421419989	0.0252362325087478	0.0152084955674393	BP	all.eu N=748
GO:0035162	embryonic hemopoiesis	5/571	27/12653	0.00650314421419989	0.0252362325087478	0.0152084955674393	BP	all.eu N=748
GO:0046425	regulation of receptor signaling pathway via JAK-STAT	5/571	27/12653	0.00650314421419989	0.0252362325087478	0.0152084955674393	BP	all.eu N=748
GO:0072384	organelle transport along microtubule	5/571	27/12653	0.00650314421419989	0.0252362325087478	0.0152084955674393	BP	all.eu N=748
GO:0090329	regulation of DNA-templated DNA replication	5/571	27/12653	0.00650314421419989	0.0252362325087478	0.0152084955674393	BP	all.eu N=748
GO:1904892	regulation of receptor signaling pathway via STAT	5/571	27/12653	0.00650314421419989	0.0252362325087478	0.0152084955674393	BP	all.eu N=748
GO:0000768	syncytium formation by plasma membrane fusion	6/571	38/12653	0.00662544039889211	0.0254347811632315	0.0153281499703138	BP	all.eu N=748
GO:0006949	syncytium formation	6/571	38/12653	0.00662544039889211	0.0254347811632315	0.0153281499703138	BP	all.eu N=748
GO:0007520	myoblast fusion	6/571	38/12653	0.00662544039889211	0.0254347811632315	0.0153281499703138	BP	all.eu N=748
GO:0009142	nucleoside triphosphate biosynthetic process	6/571	38/12653	0.00662544039889211	0.0254347811632315	0.0153281499703138	BP	all.eu N=748
GO:0014902	myotube differentiation	6/571	38/12653	0.00662544039889211	0.0254347811632315	0.0153281499703138	BP	all.eu N=748
GO:0140253	cell-cell fusion	6/571	38/12653	0.00662544039889211	0.0254347811632315	0.0153281499703138	BP	all.eu N=748
GO:1900425	negative regulation of defense response to bacterium	6/571	38/12653	0.00662544039889211	0.0254347811632315	0.0153281499703138	BP	all.eu N=748
GO:0001932	regulation of protein phosphorylation	11/571	103/12653	0.00667004404744274	0.0255047014154257	0.0153702870779507	BP	all.eu N=748
GO:0042051	compound eye photoreceptor development	11/571	103/12653	0.00667004404744274	0.0255047014154257	0.0153702870779507	BP	all.eu N=748
GO:0032102	negative regulation of response to external stimulus	10/571	89/12653	0.00667422270359722	0.0255047014154257	0.0153702870779507	BP	all.eu N=748
GO:0007416	synapse assembly	16/571	179/12653	0.00708451024307847	0.0270312944183314	0.0162902810948836	BP	all.eu N=748
GO:0008544	epidermis development	8/571	63/12653	0.00711609988867856	0.0270692979048061	0.0163131837153678	BP	all.eu N=748
GO:0030041	actin filament polymerization	8/571	63/12653	0.00711609988867856	0.0270692979048061	0.0163131837153678	BP	all.eu N=748
GO:0043087	regulation of GTPase activity	11/571	104/12653	0.0071650547887048	0.0271318186628262	0.0163508615530121	BP	all.eu N=748
GO:0070848	response to growth factor	11/571	104/12653	0.0071650547887048	0.0271318186628262	0.0163508615530121	BP	all.eu N=748
GO:0071363	cellular response to growth factor stimulus	11/571	104/12653	0.0071650547887048	0.0271318186628262	0.0163508615530121	BP	all.eu N=748
GO:0046552	photoreceptor cell fate commitment	10/571	90/12653	0.00721471472306657	0.0272374524160416	0.0164145212322845	BP	all.eu N=748
GO:1902850	microtubule cytoskeleton organization involved in mitosis	10/571	90/12653	0.00721471472306657	0.0272374524160416	0.0164145212322845	BP	all.eu N=748
GO:0055059	asymmetric neuroblast division	6/571	39/12653	0.00753854895723513	0.0283807905371107	0.0171035485163823	BP	all.eu N=748
GO:0018993	somatic sex determination	4/571	18/12653	0.00757425812176984	0.0283807905371107	0.0171035485163823	BP	all.eu N=748
GO:0030837	negative regulation of actin filament polymerization	4/571	18/12653	0.00757425812176984	0.0283807905371107	0.0171035485163823	BP	all.eu N=748
GO:0034333	adherens junction assembly	4/571	18/12653	0.00757425812176984	0.0283807905371107	0.0171035485163823	BP	all.eu N=748
GO:0048803	imaginal disc-derived male genitalia morphogenesis	4/571	18/12653	0.00757425812176984	0.0283807905371107	0.0171035485163823	BP	all.eu N=748
GO:0051294	establishment of spindle orientation	5/571	28/12653	0.00762901987457991	0.0284898002454681	0.0171692426989742	BP	all.eu N=748
GO:1904263	positive regulation of TORC1 signaling	5/571	28/12653	0.00762901987457991	0.0284898002454681	0.0171692426989742	BP	all.eu N=748
GO:1990778	protein localization to cell periphery	9/571	77/12653	0.00763749738901683	0.0284898002454681	0.0171692426989742	BP	all.eu N=748
GO:0001708	cell fate specification	11/571	105/12653	0.00768828637010315	0.028636578548167	0.0172576979454226	BP	all.eu N=748
GO:0042060	wound healing	10/571	91/12653	0.00778844403556897	0.0289665310862246	0.0174565422741383	BP	all.eu N=748
GO:0061061	muscle structure development	20/571	246/12653	0.00800029749400896	0.0297103036016386	0.0179047732452207	BP	all.eu N=748
GO:0008361	regulation of cell size	11/571	106/12653	0.0082407858422517	0.0304677798569513	0.0183612627100158	BP	all.eu N=748
GO:0042462	eye photoreceptor cell development	11/571	106/12653	0.0082407858422517	0.0304677798569513	0.0183612627100158	BP	all.eu N=748
GO:0042752	regulation of circadian rhythm	11/571	106/12653	0.0082407858422517	0.0304677798569513	0.0183612627100158	BP	all.eu N=748
GO:0031667	response to nutrient levels	16/571	182/12653	0.00826658933164541	0.0305181019131393	0.0183915890579846	BP	all.eu N=748
GO:0009913	epidermal cell differentiation	7/571	52/12653	0.00842466922282968	0.0310558866932882	0.0187156824995193	BP	all.eu N=748
GO:0006275	regulation of DNA replication	6/571	40/12653	0.0085390240497083	0.0313849885409983	0.0189140141637406	BP	all.eu N=748
GO:0090288	negative regulation of cellular response to growth factor stimulus	6/571	40/12653	0.0085390240497083	0.0313849885409983	0.0189140141637406	BP	all.eu N=748
GO:1902600	proton transmembrane transport	8/571	65/12653	0.00857629653009438	0.0314620637226445	0.0189604631556026	BP	all.eu N=748
GO:0001764	neuron migration	3/571	10/12653	0.00864798235764259	0.0314620637226445	0.0189604631556026	BP	all.eu N=748
GO:0043696	dedifferentiation	3/571	10/12653	0.00864798235764259	0.0314620637226445	0.0189604631556026	BP	all.eu N=748
GO:0043697	cell dedifferentiation	3/571	10/12653	0.00864798235764259	0.0314620637226445	0.0189604631556026	BP	all.eu N=748
GO:0045477	regulation of nurse cell apoptotic process	3/571	10/12653	0.00864798235764259	0.0314620637226445	0.0189604631556026	BP	all.eu N=748
GO:0060571	morphogenesis of an epithelial fold	3/571	10/12653	0.00864798235764259	0.0314620637226445	0.0189604631556026	BP	all.eu N=748
GO:0071902	positive regulation of protein serine/threonine kinase activity	3/571	10/12653	0.00864798235764259	0.0314620637226445	0.0189604631556026	BP	all.eu N=748
GO:0007059	chromosome segregation	20/571	248/12653	0.00871405063069534	0.0316564132491008	0.0190775869739308	BP	all.eu N=748
GO:0046329	negative regulation of JNK cascade	5/571	29/12653	0.00888365409398136	0.0322257770974425	0.019420711390809	BP	all.eu N=748
GO:0008037	cell recognition	12/571	122/12653	0.00899717547931867	0.0325903476479517	0.0196404181001808	BP	all.eu N=748
GO:0009991	response to extracellular stimulus	16/571	184/12653	0.00913863517269271	0.0330549188399564	0.0199203897208224	BP	all.eu N=748
GO:0007162	negative regulation of cell adhesion	4/571	19/12653	0.0092575673997753	0.0331497728206546	0.0199775530214261	BP	all.eu N=748
GO:0032507	maintenance of protein location in cell	4/571	19/12653	0.0092575673997753	0.0331497728206546	0.0199775530214261	BP	all.eu N=748
GO:0035126	post-embryonic genitalia morphogenesis	4/571	19/12653	0.0092575673997753	0.0331497728206546	0.0199775530214261	BP	all.eu N=748
GO:0048805	imaginal disc-derived genitalia morphogenesis	4/571	19/12653	0.0092575673997753	0.0331497728206546	0.0199775530214261	BP	all.eu N=748
GO:0048808	male genitalia morphogenesis	4/571	19/12653	0.0092575673997753	0.0331497728206546	0.0199775530214261	BP	all.eu N=748
GO:0090598	male anatomical structure morphogenesis	4/571	19/12653	0.0092575673997753	0.0331497728206546	0.0199775530214261	BP	all.eu N=748
GO:1902743	regulation of lamellipodium organization	4/571	19/12653	0.0092575673997753	0.0331497728206546	0.0199775530214261	BP	all.eu N=748
GO:0030261	chromosome condensation	7/571	53/12653	0.00933964334778862	0.0333482557767688	0.0200971678314905	BP	all.eu N=748
GO:1902692	regulation of neuroblast proliferation	7/571	53/12653	0.00933964334778862	0.0333482557767688	0.0200971678314905	BP	all.eu N=748
GO:0002683	negative regulation of immune system process	11/571	108/12653	0.00943782119117627	0.0336508068967439	0.0202794988258443	BP	all.eu N=748
GO:0044772	mitotic cell cycle phase transition	12/571	123/12653	0.00957539102795476	0.0340012797389237	0.0204907096183013	BP	all.eu N=748
GO:0018022	peptidyl-lysine methylation	6/571	41/12653	0.00963120548737392	0.0340012797389237	0.0204907096183013	BP	all.eu N=748
GO:0030951	establishment or maintenance of microtubule cytoskeleton polarity	6/571	41/12653	0.00963120548737392	0.0340012797389237	0.0204907096183013	BP	all.eu N=748
GO:0045465	R8 cell differentiation	6/571	41/12653	0.00963120548737392	0.0340012797389237	0.0204907096183013	BP	all.eu N=748
GO:0045746	negative regulation of Notch signaling pathway	6/571	41/12653	0.00963120548737392	0.0340012797389237	0.0204907096183013	BP	all.eu N=748
GO:0120192	tight junction assembly	6/571	41/12653	0.00963120548737392	0.0340012797389237	0.0204907096183013	BP	all.eu N=748
GO:0120193	tight junction organization	6/571	41/12653	0.00963120548737392	0.0340012797389237	0.0204907096183013	BP	all.eu N=748
GO:0042063	gliogenesis	10/571	94/12653	0.0097220892081542	0.0342737877295915	0.0206549352635804	BP	all.eu N=748
GO:0045229	external encapsulating structure organization	14/571	154/12653	0.00985540661311787	0.0346949124509621	0.020908724075206	BP	all.eu N=748
GO:0043066	negative regulation of apoptotic process	12/571	124/12653	0.0101820661896558	0.0357945388661635	0.0215714087075351	BP	all.eu N=748
GO:0032873	negative regulation of stress-activated MAPK cascade	5/571	30/12653	0.0102737776779761	0.0359151753183996	0.0216441096920607	BP	all.eu N=748
GO:0045500	sevenless signaling pathway	5/571	30/12653	0.0102737776779761	0.0359151753183996	0.0216441096920607	BP	all.eu N=748
GO:0098930	axonal transport	5/571	30/12653	0.0102737776779761	0.0359151753183996	0.0216441096920607	BP	all.eu N=748
GO:1902275	regulation of chromatin organization	5/571	30/12653	0.0102737776779761	0.0359151753183996	0.0216441096920607	BP	all.eu N=748
GO:0022411	cellular component disassembly	14/571	155/12653	0.010401415958481	0.0363106612888115	0.0218824474322884	BP	all.eu N=748
GO:0060810	intracellular mRNA localization involved in pattern specification process	9/571	81/12653	0.0105464260189409	0.0367656049100404	0.0221566170431642	BP	all.eu N=748
GO:0031570	DNA integrity checkpoint signaling	6/571	42/12653	0.0108193550031831	0.0376645974589253	0.0226983906296191	BP	all.eu N=748
GO:0007400	neuroblast fate determination	4/571	20/12653	0.011166787401834	0.0384113076818476	0.0231483919961678	BP	all.eu N=748
GO:0010454	negative regulation of cell fate commitment	4/571	20/12653	0.011166787401834	0.0384113076818476	0.0231483919961678	BP	all.eu N=748
GO:0032272	negative regulation of protein polymerization	4/571	20/12653	0.011166787401834	0.0384113076818476	0.0231483919961678	BP	all.eu N=748
GO:0032465	regulation of cytokinesis	4/571	20/12653	0.011166787401834	0.0384113076818476	0.0231483919961678	BP	all.eu N=748
GO:0035099	hemocyte migration	4/571	20/12653	0.011166787401834	0.0384113076818476	0.0231483919961678	BP	all.eu N=748
GO:0048260	positive regulation of receptor-mediated endocytosis	4/571	20/12653	0.011166787401834	0.0384113076818476	0.0231483919961678	BP	all.eu N=748
GO:0050772	positive regulation of axonogenesis	4/571	20/12653	0.011166787401834	0.0384113076818476	0.0231483919961678	BP	all.eu N=748
GO:0061326	renal tubule development	8/571	68/12653	0.0111719664372293	0.0384113076818476	0.0231483919961678	BP	all.eu N=748
GO:0072002	Malpighian tubule development	8/571	68/12653	0.0111719664372293	0.0384113076818476	0.0231483919961678	BP	all.eu N=748
GO:0090068	positive regulation of cell cycle process	7/571	55/12653	0.0113843968779522	0.0388354406591624	0.0234039937189392	BP	all.eu N=748
GO:0001752	compound eye photoreceptor fate commitment	9/571	82/12653	0.0113886482186233	0.0388354406591624	0.0234039937189392	BP	all.eu N=748
GO:0042706	eye photoreceptor cell fate commitment	9/571	82/12653	0.0113886482186233	0.0388354406591624	0.0234039937189392	BP	all.eu N=748
GO:0048608	reproductive structure development	9/571	82/12653	0.0113886482186233	0.0388354406591624	0.0234039937189392	BP	all.eu N=748
GO:0061458	reproductive system development	9/571	82/12653	0.0113886482186233	0.0388354406591624	0.0234039937189392	BP	all.eu N=748
GO:0045926	negative regulation of growth	11/571	111/12653	0.0114795182035323	0.0388354406591624	0.0234039937189392	BP	all.eu N=748
GO:0060562	epithelial tube morphogenesis	11/571	111/12653	0.0114795182035323	0.0388354406591624	0.0234039937189392	BP	all.eu N=748
GO:0006620	post-translational protein targeting to endoplasmic reticulum membrane	3/571	11/12653	0.0114970281775626	0.0388354406591624	0.0234039937189392	BP	all.eu N=748
GO:0007539	primary sex determination, soma	3/571	11/12653	0.0114970281775626	0.0388354406591624	0.0234039937189392	BP	all.eu N=748
GO:0010888	negative regulation of lipid storage	3/571	11/12653	0.0114970281775626	0.0388354406591624	0.0234039937189392	BP	all.eu N=748
GO:0046331	lateral inhibition	3/571	11/12653	0.0114970281775626	0.0388354406591624	0.0234039937189392	BP	all.eu N=748
GO:0090328	regulation of olfactory learning	3/571	11/12653	0.0114970281775626	0.0388354406591624	0.0234039937189392	BP	all.eu N=748
GO:1905953	negative regulation of lipid localization	3/571	11/12653	0.0114970281775626	0.0388354406591624	0.0234039937189392	BP	all.eu N=748
GO:0007062	sister chromatid cohesion	5/571	31/12653	0.0118058455198481	0.0397177840540052	0.0239357337718483	BP	all.eu N=748
GO:0045185	maintenance of protein location	5/571	31/12653	0.0118058455198481	0.0397177840540052	0.0239357337718483	BP	all.eu N=748
GO:0070303	negative regulation of stress-activated protein kinase signaling cascade	5/571	31/12653	0.0118058455198481	0.0397177840540052	0.0239357337718483	BP	all.eu N=748
GO:0045934	negative regulation of nucleobase-containing compound metabolic process	26/571	359/12653	0.0119216809733175	0.0400536476190788	0.0241381403528986	BP	all.eu N=748
GO:0008298	intracellular mRNA localization	10/571	97/12653	0.0120020791885435	0.0402697107358236	0.0242683497632043	BP	all.eu N=748
GO:0045727	positive regulation of translation	6/571	43/12653	0.0121076401357087	0.0405695090491014	0.0244490217916867	BP	all.eu N=748
GO:0061057	peptidoglycan recognition protein signaling pathway	8/571	69/12653	0.0121539765583453	0.0406703253015217	0.0245097782270036	BP	all.eu N=748
GO:0046488	phosphatidylinositol metabolic process	9/571	83/12653	0.0122801984881959	0.0410378328650927	0.0247312549133367	BP	all.eu N=748
GO:0046843	dorsal appendage formation	7/571	56/12653	0.0125200246687853	0.0417834956612928	0.0251806250531499	BP	all.eu N=748
GO:0042274	ribosomal small subunit biogenesis	8/571	70/12653	0.0131979639475408	0.0439001673236397	0.0264562271694075	BP	all.eu N=748
GO:0006900	vesicle budding from membrane	4/571	21/12653	0.0133121162599451	0.0439001673236397	0.0264562271694075	BP	all.eu N=748
GO:0007370	ventral furrow formation	4/571	21/12653	0.0133121162599451	0.0439001673236397	0.0264562271694075	BP	all.eu N=748
GO:0007406	negative regulation of neuroblast proliferation	4/571	21/12653	0.0133121162599451	0.0439001673236397	0.0264562271694075	BP	all.eu N=748
GO:0016360	sensory organ precursor cell fate determination	4/571	21/12653	0.0133121162599451	0.0439001673236397	0.0264562271694075	BP	all.eu N=748
GO:0035112	genitalia morphogenesis	4/571	21/12653	0.0133121162599451	0.0439001673236397	0.0264562271694075	BP	all.eu N=748
GO:0060582	cell fate determination involved in pattern specification	4/571	21/12653	0.0133121162599451	0.0439001673236397	0.0264562271694075	BP	all.eu N=748
GO:0090175	regulation of establishment of planar polarity	4/571	21/12653	0.0133121162599451	0.0439001673236397	0.0264562271694075	BP	all.eu N=748
GO:2000178	negative regulation of neural precursor cell proliferation	4/571	21/12653	0.0133121162599451	0.0439001673236397	0.0264562271694075	BP	all.eu N=748
GO:0010453	regulation of cell fate commitment	5/571	32/12653	0.0134860068693728	0.0439984342874258	0.0265154472880464	BP	all.eu N=748
GO:0046330	positive regulation of JNK cascade	5/571	32/12653	0.0134860068693728	0.0439984342874258	0.0265154472880464	BP	all.eu N=748
GO:0048134	germ-line cyst formation	5/571	32/12653	0.0134860068693728	0.0439984342874258	0.0265154472880464	BP	all.eu N=748
GO:0072499	photoreceptor cell axon guidance	5/571	32/12653	0.0134860068693728	0.0439984342874258	0.0265154472880464	BP	all.eu N=748
GO:0038202	TORC1 signaling	6/571	44/12653	0.0135001188704527	0.0439984342874258	0.0265154472880464	BP	all.eu N=748
GO:0045747	positive regulation of Notch signaling pathway	6/571	44/12653	0.0135001188704527	0.0439984342874258	0.0265154472880464	BP	all.eu N=748
GO:0051964	negative regulation of synapse assembly	6/571	44/12653	0.0135001188704527	0.0439984342874258	0.0265154472880464	BP	all.eu N=748
GO:1901214	regulation of neuron death	6/571	44/12653	0.0135001188704527	0.0439984342874258	0.0265154472880464	BP	all.eu N=748
GO:1905809	negative regulation of synapse organization	6/571	44/12653	0.0135001188704527	0.0439984342874258	0.0265154472880464	BP	all.eu N=748
GO:0030833	regulation of actin filament polymerization	7/571	57/12653	0.0137349814292796	0.0445319410848274	0.0268369626236128	BP	all.eu N=748
GO:0048149	behavioral response to ethanol	7/571	57/12653	0.0137349814292796	0.0445319410848274	0.0268369626236128	BP	all.eu N=748
GO:0065002	intracellular protein transmembrane transport	7/571	57/12653	0.0137349814292796	0.0445319410848274	0.0268369626236128	BP	all.eu N=748
GO:0071806	protein transmembrane transport	7/571	57/12653	0.0137349814292796	0.0445319410848274	0.0268369626236128	BP	all.eu N=748
GO:0050795	regulation of behavior	11/571	114/12653	0.013842500136939	0.0448224810384972	0.0270120551456847	BP	all.eu N=748
GO:0019637	organophosphate metabolic process	29/571	418/12653	0.0142525338573763	0.0460905584560891	0.0277762559739158	BP	all.eu N=748
GO:0036293	response to decreased oxygen levels	8/571	71/12653	0.0143060487902412	0.0461443816004817	0.0278086922360495	BP	all.eu N=748
GO:0051052	regulation of DNA metabolic process	8/571	71/12653	0.0143060487902412	0.0461443816004817	0.0278086922360495	BP	all.eu N=748
GO:0045927	positive regulation of growth	12/571	130/12653	0.0144701165024336	0.0466135155799116	0.0280914135988449	BP	all.eu N=748
GO:0051336	regulation of hydrolase activity	16/571	194/12653	0.0146536883099247	0.0469637031887602	0.0283024524967905	BP	all.eu N=748
GO:0007293	germarium-derived egg chamber formation	10/571	100/12653	0.0146641482738424	0.0469637031887602	0.0283024524967905	BP	all.eu N=748
GO:0061640	cytoskeleton-dependent cytokinesis	10/571	100/12653	0.0146641482738424	0.0469637031887602	0.0283024524967905	BP	all.eu N=748
GO:0006999	nuclear pore organization	3/571	12/12653	0.0148227429161488	0.0469637031887602	0.0283024524967905	BP	all.eu N=748
GO:0008366	axon ensheathment	3/571	12/12653	0.0148227429161488	0.0469637031887602	0.0283024524967905	BP	all.eu N=748
GO:0030713	follicle cell of egg chamber stalk formation	3/571	12/12653	0.0148227429161488	0.0469637031887602	0.0283024524967905	BP	all.eu N=748
GO:0040036	regulation of fibroblast growth factor receptor signaling pathway	3/571	12/12653	0.0148227429161488	0.0469637031887602	0.0283024524967905	BP	all.eu N=748
GO:0045168	cell-cell signaling involved in cell fate commitment	3/571	12/12653	0.0148227429161488	0.0469637031887602	0.0283024524967905	BP	all.eu N=748
GO:0045463	R8 cell development	3/571	12/12653	0.0148227429161488	0.0469637031887602	0.0283024524967905	BP	all.eu N=748
GO:0046856	phosphatidylinositol dephosphorylation	3/571	12/12653	0.0148227429161488	0.0469637031887602	0.0283024524967905	BP	all.eu N=748
GO:0051438	regulation of ubiquitin-protein transferase activity	3/571	12/12653	0.0148227429161488	0.0469637031887602	0.0283024524967905	BP	all.eu N=748
GO:0060972	left/right pattern formation	3/571	12/12653	0.0148227429161488	0.0469637031887602	0.0283024524967905	BP	all.eu N=748
GO:0061343	cell adhesion involved in heart morphogenesis	3/571	12/12653	0.0148227429161488	0.0469637031887602	0.0283024524967905	BP	all.eu N=748
GO:0007093	mitotic cell cycle checkpoint signaling	6/571	45/12653	0.0150007250934706	0.0473478119911185	0.0285339338407691	BP	all.eu N=748
GO:0014016	neuroblast differentiation	6/571	45/12653	0.0150007250934706	0.0473478119911185	0.0285339338407691	BP	all.eu N=748
GO:0046847	filopodium assembly	6/571	45/12653	0.0150007250934706	0.0473478119911185	0.0285339338407691	BP	all.eu N=748
GO:0007300	ovarian nurse cell to oocyte transport	5/571	33/12653	0.0153200788870775	0.0481131210217754	0.0289951436903944	BP	all.eu N=748
GO:0016325	oocyte microtubule cytoskeleton organization	5/571	33/12653	0.0153200788870775	0.0481131210217754	0.0289951436903944	BP	all.eu N=748
GO:0048806	genitalia development	5/571	33/12653	0.0153200788870775	0.0481131210217754	0.0289951436903944	BP	all.eu N=748
GO:0071456	cellular response to hypoxia	5/571	33/12653	0.0153200788870775	0.0481131210217754	0.0289951436903944	BP	all.eu N=748
GO:0051124	synaptic assembly at neuromuscular junction	13/571	147/12653	0.0155991971989078	0.0489032576432326	0.0294713157696038	BP	all.eu N=748
GO:0006650	glycerophospholipid metabolic process	11/571	116/12653	0.0156107482448833	0.0489032576432326	0.0294713157696038	BP	all.eu N=748
GO:0007548	sex differentiation	10/571	101/12653	0.0156425656729139	0.0489416773491294	0.0294944692227443	BP	all.eu N=748
GO:0007483	genital disc morphogenesis	4/571	22/12653	0.015702655481918	0.0489461353315576	0.0294971558046647	BP	all.eu N=748
GO:0008348	negative regulation of antimicrobial humoral response	4/571	22/12653	0.015702655481918	0.0489461353315576	0.0294971558046647	BP	all.eu N=748
GO:0051299	centrosome separation	4/571	22/12653	0.015702655481918	0.0489461353315576	0.0294971558046647	BP	all.eu N=748
