# Supplementary material for: New Drosophila promoter-associated architectural protein Mzfp1 interacts with CP190 and is required for housekeeping gene expression and insulator activity
Source: Nucleic Acids Res. 2024 May 20;52(12):6886–905. doi: 10.1093/nar/gkae393 (PMC11229372; doi:10.1093/nar/gkae393)
Supplement: gkae393_Supplemental_Files [file gkae393_supplemental_files.zip › Supplementary table S4.xlsx]

## Sheet: Supplementary table S4
External gene name	logFC	P value	FDR	Description	Ensembl gene id	direction	group	Is housekeeping	null mutation
MFS17	-7.1023628228975	3.51636134572811e-08	7.96315190353588e-05	Major Facilitator Superfamily Transporter 17	FBgn0058263	down	mo.het	FALSE	ND
CG41128	-6.85460231846301	2.21248864387366e-05	0.000792957978637794	part of MICOS complex	FBgn0069923	down	mo.het	TRUE	ND
Tim23	-4.99080814196036	6.45548267173962e-07	0.000197555217005697	Translocase of inner mitochondrial membrane 23	FBgn0267976	down	mo.het	TRUE	ND
CG10417	-4.98139306936328	4.3471932774343e-06	0.000389257792119011	protein-serine/threonine phosphatase	FBgn0033021	down	mo.het	TRUE	VIABLE (RNAi)
Tim17b	-4.5020570909633	1.05999571143583e-06	0.000249423962713555	Translocase of the inner mitochondrial membrane 17b	FBgn0263977	down	mo.het	TRUE	LETHAL
CG17486	-4.16299083250251	3.68151484018373e-05	0.00101921253142788	asparagine synthase (glutamine-hydrolyzing)	FBgn0032997	down	mo.het	TRUE	LETHAL
CG17683	-3.18540908495918	5.1494415595588e-05	0.00125661911161389	Component of the cytosolic iron-sulfur (Fe/S) protein assembly machinery	FBgn0262115	down	mo.het	TRUE	LETHAL
CG17883	-2.73386699529736	5.95536788357839e-05	0.00134741894735333	GTPase activator activity	FBgn0040005	down	mo.het	TRUE	LETHAL
CG17528	-2.65341639465206	4.42476360984731e-05	0.00113352032475794	calcium-dependent protein serine/threonine kinase activity	FBgn0261387	down	mo.het	TRUE	female SEMI-STERILE
vtd	-2.28260398759514	9.93926419505529e-06	0.000541068694618323	subunit of the cohesin complex	FBgn0260987	down	mo.het	FALSE	LETHAL
Maf1	-2.14507091318816	0.000103878260274211	0.00185905074325999	negative regulator of RNA polymerase III	FBgn0267861	down	mo.het	FALSE	abnormal developmental rate (RNAi)
CG40228	-2.09932997030284	0.000789894433408014	0.00658613745911557	Transcription elongation factor	FBgn0063670	down	mo.het	FALSE	LETHAL
ND-MLRQ	-1.94876180286359	6.00523324302124e-05	0.00135452701216593	NADH dehydrogenase (ubiquinone) MLRQ subunit	FBgn0052230	down	mo.het	TRUE	VIABLE
CG40191	-1.94595771118256	2.65480374038179e-05	0.000875839028160971	cyclin-dependent protein serine/threonine kinase regulator activity	FBgn0058191	down	mo.het	TRUE	LETHAL
CG3107	-1.72023969871884	3.49046603829461e-05	0.00100770830910852	ATP-independent protease	FBgn0033005	down	mo.het	TRUE	LETHAL
RNASEK	-1.67482836274399	0.0002967584931812	0.00348568093183685	Ribonuclease kappa	FBgn0262116	down	mo.het	TRUE	LETHAL
rl	-1.66443849580274	4.95904622256847e-05	0.00122601048860574	rolled, core component of the RAS/MAPK pathway	FBgn0003256	down	mo.het	FALSE	LETHAL
Slmap	-1.02569738993448	0.000451726006949008	0.00459146640635872	Sarcolemma associated protein	FBgn0040011	down	mo.het	TRUE	LETHAL
CG12547	-0.993895729494455	0.00158989851276378	0.0104909212471004	NA	FBgn0250830	down	mo.het	TRUE	ND
uex	-0.926645669202076	0.000779780465258501	0.00653537341827768	unextended	FBgn0262124	down	mo.het	FALSE	LETHAL
Tif-IA	-0.619630677127509	0.0129454809755141	0.0464306877053362	RNA polymerase I transcription factor	FBgn0032988	down	mo.het	TRUE	LETHAL
CkIIalpha	-1.78393845407125	7.09686970821691e-06	0.000467015514852171	casein kinase IIalpha	FBgn0264492	down	nomo.het	TRUE
UQCR-11	-1.58198271694141	6.77875095156035e-05	0.00142936692842823	Ubiquinol-cytochrome c reductase 11 kDa subunit	FBgn0260008	down	nomo.het	TRUE
CG17691	-0.80762347444285	0.000775697468580679	0.00651091359283842	NA	FBgn0039993	down	nomo.het	TRUE
alpha-Cat	-0.807285109704854	0.00092002243460286	0.00725446659262409	alpha Catenin	FBgn0010215	down	nomo.het	TRUE
Yeti	-0.801581646443385	0.0129043599732429	0.0463696974758887	Yeti	FBgn0267398	down	nomo.het	TRUE
CG41099	-0.758882496556431	0.00566519690288393	0.0255260742265638	NA	FBgn0039955	down	nomo.het	TRUE
p120ctn	-0.700308825736375	0.00753493060510113	0.0313959867817138	Adherens junction protein p120	FBgn0260799	down	nomo.het	TRUE
sxc	-0.671247723992267	0.0032627622055833	0.017103822432324	super sex combs	FBgn0261403	down	nomo.het	TRUE
lncRNA:CR44828	7.21964220057108	0.00930132752306125	0.0363513386786998	long non-coding RNA:CR44828	FBgn0266086	up	mo.eu	FALSE
CG6115	1.77073382315107	5.3170957350542e-06	0.000411249881349663	NA	FBgn0040985	up	mo.eu	TRUE
CG12974	1.76041884560921	1.61051734403821e-06	0.000272177431142457	NA	FBgn0037065	up	mo.eu	FALSE
lncRNA:Hsromega	1.70527280437876	4.05053404299022e-05	0.0010817027586976	Heat shock RNA omega	FBgn0001234	up	mo.eu	TRUE
CG10444	1.66687365455318	6.15755829610024e-06	0.000425442043697843	NA	FBgn0034494	up	mo.eu	FALSE
Cpr	1.59856834531124	5.13754674864421e-06	0.000406421722904306	Cytochrome P450 reductase	FBgn0015623	up	mo.eu	TRUE
oys	1.59621291601752	1.22983160376584e-05	0.000605451445627854	oysgedart	FBgn0033476	up	mo.eu	TRUE
CG12163	1.56591072322926	4.10618831774584e-05	0.00108696344730145	NA	FBgn0260462	up	mo.eu	FALSE
Atg13	1.48970333499956	1.59027018878058e-05	0.000686936455099468	Autophagy-related 13	FBgn0261108	up	mo.eu	TRUE
DnaJ-1	1.43146264889837	1.76271237765906e-05	0.000731105943305257	DnaJ-like-1	FBgn0263106	up	mo.eu	TRUE
Trc8	1.39046633901444	0.000156162183302858	0.00229391886309204	TRC8 ring finger protein	FBgn0039668	up	mo.eu	TRUE
RabX1	1.29524814283324	7.08891679995351e-05	0.00147010631732369	RabX1	FBgn0015372	up	mo.eu	TRUE
CG15812	1.26213154073083	0.00119926065675174	0.00861203667332719	NA	FBgn0035405	up	mo.eu	TRUE
Diap1	1.22942120848356	3.5410716153121e-05	0.00101438831422617	Death-associated inhibitor of apoptosis 1	FBgn0260635	up	mo.eu	TRUE
mv	1.19245843405797	0.000106109281135484	0.00187935974591812	mauve	FBgn0265988	up	mo.eu	FALSE
Bin1	1.13724376358614	0.00137288988221897	0.0094557373092247	Bicoid interacting protein 1	FBgn0024491	up	mo.eu	TRUE
bif	1.13495917951173	5.55430710345892e-05	0.00130480123096401	bifocal	FBgn0014133	up	mo.eu	TRUE
Fem-1	1.12646307238218	0.000650389102359363	0.00585401892370037	Fem-1	FBgn0034542	up	mo.eu	TRUE
AspRS	1.12597273015395	0.000437637423278354	0.00450897956667953	Aspartyl-tRNA synthetase	FBgn0002069	up	mo.eu	TRUE
CG17574	1.07105675690813	0.000344998911398412	0.00384698814211556	NA	FBgn0033777	up	mo.eu	TRUE
unk	1.06773951495412	0.000349533057816723	0.00385028828762115	unkempt	FBgn0004395	up	mo.eu	TRUE
dome	1.0501704115514	0.00312533238358787	0.0165597279267035	domeless	FBgn0043903	up	mo.eu	TRUE
Lk6	1.01636775212735	5.92234893713969e-05	0.001345102380864	Lk6 kinase	FBgn0017581	up	mo.eu	TRUE
Kat60	0.981141736917904	0.000712019782025764	0.00620646650644936	Katanin 60	FBgn0040208	up	mo.eu	TRUE
Socs16D	0.973755619011246	0.00101550804408997	0.00772755213926794	Suppressor of Cytokine Signaling at 16D	FBgn0030869	up	mo.eu	TRUE
RpL32	0.972067216008172	0.00207897517849341	0.0124827087843129	Ribosomal protein L32	FBgn0002626	up	mo.eu	TRUE
CG12299	0.948442733105429	0.00751031292521716	0.0313437389101898	NA	FBgn0032295	up	mo.eu	FALSE
wech	0.929881215179642	0.000326268121970685	0.00372037658114206	wech	FBgn0259745	up	mo.eu	FALSE
Snx27	0.902579351334848	0.00629760612732293	0.0275958955803706	Sorting nexin 27	FBgn0052758	up	mo.eu	FALSE
CG9784	0.891486230971337	0.00849221084512721	0.0341953426029073	NA	FBgn0030761	up	mo.eu	TRUE
su(w[a])	0.872055080033132	0.000279303189910179	0.0033501589188061	suppressor of white-apricot	FBgn0003638	up	mo.eu	TRUE
alc	0.869089239614703	0.00283664682258321	0.0153607613448635	alicorn	FBgn0260972	up	mo.eu	TRUE
Diap2	0.854186448144109	0.0043358367962198	0.0209627156462839	Death-associated inhibitor of apoptosis 2	FBgn0015247	up	mo.eu	TRUE
Ptpmeg2	0.850211335755612	0.000102217564486856	0.00183715790902329	Protein tyrosine phosphatase Meg2	FBgn0028341	up	mo.eu	TRUE
Pfrx	0.84470018696593	0.000429959513404116	0.00447466136973787	6-phosphofructo-2-kinase	FBgn0027621	up	mo.eu	TRUE
nsl1	0.840972079074724	0.000441398417440325	0.00453938049866393	non-specific lethal 1	FBgn0262527	up	mo.eu	TRUE
Thor	0.834837354423123	0.00810282650969678	0.0330267475051464	Thor	FBgn0261560	up	mo.eu	TRUE
eIF4A	0.832111717940985	0.00218078616273655	0.0128605752403321	eukaryotic translation initiation factor 4A	FBgn0001942	up	mo.eu	TRUE
Neurl4	0.831666445622169	0.00750880021627111	0.0313437389101898	Neuralized E3 ubiquitin protein ligase 4	FBgn0283503	up	mo.eu	TRUE
yki	0.792886008839137	0.00344107357657655	0.017673814944093	yorkie	FBgn0034970	up	mo.eu	TRUE
Pitslre	0.775358658940223	0.000566626674042538	0.00533769869399639	Pitslre	FBgn0016696	up	mo.eu	TRUE
da	0.765781558355163	0.00282054425215928	0.0153221565367044	daughterless	FBgn0267821	up	mo.eu	TRUE
CG11791	0.76064651261902	0.00149724411496817	0.0100315355702867	NA	FBgn0039266	up	mo.eu	TRUE
RpS30	0.756026819901016	0.00115427157278068	0.00843758361432899	Ribosomal protein S30	FBgn0038834	up	mo.eu	TRUE
CG32486	0.752889793779734	0.00107411344601976	0.00805389702267325	NA	FBgn0266918	up	mo.eu	TRUE
CG14411	0.752703030599122	0.00656757583167067	0.0284159958509771	NA	FBgn0030582	up	mo.eu	TRUE
eIF3f1	0.748050587115747	0.00899071604633533	0.0356557934073108	eukaryotic translation initiation factor 3 subunit f1	FBgn0037270	up	mo.eu	TRUE
CG11873	0.744439822005018	0.00186452256925431	0.0115555495630359	NA	FBgn0039633	up	mo.eu	TRUE
Hacl	0.731444531440432	0.0102359745663037	0.0392090460129422	2-hydroxyacyl-CoA lyase	FBgn0034488	up	mo.eu	TRUE
Arpc1	0.726588801517131	0.00360402966167313	0.0182751580202082	Actin-related protein 2/3 complex, subunit 1	FBgn0001961	up	mo.eu	TRUE
CG11399	0.718708348524826	0.00435770165728106	0.0209924662910386	NA	FBgn0037021	up	mo.eu	TRUE
msn	0.694199177710723	0.000776358031548656	0.00651163110461143	misshapen	FBgn0010909	up	mo.eu	TRUE
Lnk	0.68555882979156	0.00299676858609719	0.0159983077323803	Lnk	FBgn0028717	up	mo.eu	TRUE
DUBAI	0.672299888799014	0.0019180491953888	0.0118032994779279	Deubiquitinating apoptotic inhibitor	FBgn0033738	up	mo.eu	TRUE
Hers	0.669442210950559	0.00273614975057304	0.0150468303184743	Histone gene-specific Epigenetic Repressor in late S phase	FBgn0052529	up	mo.eu	TRUE
sdt	0.644592843977451	0.00394078968770697	0.0194599047683847	stardust	FBgn0261873	up	mo.eu	TRUE
Zdhhc8	0.640226414609406	0.00122454030031068	0.00872590926395078	Zinc finger DHHC-type containing 8	FBgn0085478	up	mo.eu	FALSE
pod1	0.624776860481347	0.00229876373157971	0.0133687219993205	pod1 coronin	FBgn0029903	up	mo.eu	TRUE
MESK2	0.623794558689487	0.00249536578383104	0.0140993147556481	Misexpression suppressor of KSR 2	FBgn0043070	up	mo.eu	TRUE
Abl	0.620236708150621	0.0103398713685505	0.0395134537651357	Abl tyrosine kinase	FBgn0000017	up	mo.eu	TRUE
CG1513	0.614864847018536	0.00336386457357064	0.017475297178474	NA	FBgn0033463	up	mo.eu	FALSE
Ptp61F	0.613087461874313	0.0123371814801263	0.0449610253941003	Protein tyrosine phosphatase 61F	FBgn0267487	up	mo.eu	FALSE
Mlc-c	0.576197041709764	0.0013360357326572	0.00927076588058566	Myosin light chain cytoplasmic	FBgn0004687	up	mo.eu	TRUE
simj	0.545206008140046	0.00510681404432331	0.0235921890754275	simjang	FBgn0010762	up	mo.eu	TRUE
raskol	0.54431649862042	0.00663060118393534	0.0286168145769475	raskol	FBgn0261570	up	mo.eu	TRUE
CG3638	0.53568005888333	0.00316870152457878	0.0167347049266817	NA	FBgn0261444	up	mo.eu	TRUE
Usp15-31	0.512604218040472	0.00829142250429318	0.0336019244867973	Ubiquitin specific protease 15/31	FBgn0050421	up	mo.eu	TRUE
Smg5	0.474817713679502	0.00719786742881454	0.0304095788381331	Smg5 nonsense mediated mRNA decay factor	FBgn0019890	up	mo.eu	TRUE
AdipoR	0.467980117945944	0.0138258688269014	0.0488304156977557	Adiponectin receptor	FBgn0038984	up	mo.eu	TRUE
RhoGAP19D	0.467844914152534	0.013517219318789	0.0480400107804923	Rho GTPase activating protein at 19D	FBgn0031118	up	mo.eu	FALSE
fs(1)h	0.439256075855216	0.00415617476440992	0.0202671691892393	female sterile (1) homeotic	FBgn0004656	up	mo.eu	TRUE
Wdr62	0.434180086386758	0.00620577120361219	0.0272567677806442	WD repeat domain 62	FBgn0031374	up	mo.eu	FALSE
Hel89B	0.432471041884223	0.00872214140683382	0.0349224919199361	Helicase 89B	FBgn0022787	up	mo.eu	TRUE
hang	0.407410518957798	0.00656412670222013	0.0284119291472624	hangover	FBgn0026575	up	mo.eu	TRUE
ced-6	0.382107068980059	0.01409068008042	0.0495376240781474	ced-6	FBgn0029092	up	mo.eu	TRUE
Rok	0.380505109087524	0.0118650545540018	0.0437046235247113	Rho kinase	FBgn0026181	up	mo.eu	TRUE
CG1603	-7.00625615311174	0.000368363973965765	0.00397236693068034	NA	FBgn0033185	down	mo.eu	FALSE
CG9643	-3.38012082020615	0.000934632315425097	0.00734409556388506	NA	FBgn0031485	down	mo.eu	TRUE
CG5676	-2.79717740067071	2.8438667536709e-06	0.000343105570876131	NA	FBgn0032200	down	mo.eu	TRUE
cmet	-2.67852068457189	0.00112790102234586	0.00831459848699361	CENP-meta	FBgn0040232	down	mo.eu	FALSE
CG6195	-2.5307240981335	7.75651576582242e-06	0.000482566088002238	NA	FBgn0038723	down	mo.eu	TRUE
mRpL3	-2.37987236880104	0.00368998007884786	0.0185512040183021	mitochondrial ribosomal protein L3	FBgn0030686	down	mo.eu	TRUE
sun	-2.24545502603418	5.54728506352399e-05	0.00130480123096401	stunted	FBgn0014391	down	mo.eu	TRUE
vlc	-1.9263186963087	0.000107212109378885	0.00189090765497992	vulcan	FBgn0259978	down	mo.eu	TRUE
Rsf1	-1.76849661735134	0.00928548195184175	0.0363202634497504	Repressor splicing factor 1	FBgn0011305	down	mo.eu	TRUE
anne	-1.75379639168491	1.46372413033856e-05	0.000671782777869125	anne boleyn	FBgn0052000	down	mo.eu	TRUE
CG9427	-1.74902879099189	0.000913006505073787	0.00722935150835699	NA	FBgn0037721	down	mo.eu	FALSE
Idh3a	-1.72086343025506	5.01613468874858e-06	0.000404194040102532	Isocitrate dehydrogenase 3a	FBgn0027291	down	mo.eu	TRUE
tnc	-1.70935294615103	3.99345386174055e-05	0.0010740588616743	tenectin	FBgn0039257	down	mo.eu	FALSE
Zw	-1.70531102413482	0.000146745593763819	0.00221410899227076	Zwischenferment	FBgn0004057	down	mo.eu	TRUE
Caf1-180	-1.67161488912145	0.000150493731973187	0.00224620821878035	Chromatin assembly factor 1, p180 subunit	FBgn0030054	down	mo.eu	FALSE
mRpL47	-1.59302641376499	0.000104114462281487	0.00185905074325999	mitochondrial ribosomal protein L47	FBgn0014023	down	mo.eu	TRUE
CG10863	-1.58999380807596	5.33298758920672e-05	0.00127127196784395	NA	FBgn0027552	down	mo.eu	TRUE
CG34132	-1.57574640646795	0.000452641043280014	0.00459252198302831	NA	FBgn0083968	down	mo.eu	TRUE
HmgZ	-1.56913907511662	2.93329258691761e-05	0.000922601998935224	HMG protein Z	FBgn0010228	down	mo.eu	FALSE
l(2)SH0834	-1.56501138513086	0.00423082116948738	0.0205427050180556	lethal (2) SH0834	FBgn0267365	down	mo.eu	FALSE
Gabat	-1.56085803950875	2.10458752204158e-05	0.000786965894999837	gamma-aminobutyric acid transaminase	FBgn0036927	down	mo.eu	TRUE
His2Av	-1.50793100270892	1.39893943103885e-05	0.00065471995902172	Histone H2A variant	FBgn0001197	down	mo.eu	TRUE
alt	-1.46234994663984	0.00012775571764458	0.00207454922773783	aluminum tubes	FBgn0038535	down	mo.eu	TRUE
Ran	-1.3987730921639	4.76366686306121e-06	0.000399548147336608	Ran	FBgn0020255	down	mo.eu	TRUE
eIF4G1	-1.38518359783097	6.6534640753519e-05	0.00141720764006683	eukaryotic translation initiation factor 4G1	FBgn0023213	down	mo.eu	TRUE
T48	-1.36582698857853	0.0138757741722244	0.0489456046579741	Transcript 48	FBgn0004359	down	mo.eu	TRUE
Amph	-1.35645773232253	0.000109656192549648	0.00192501871044909	Amphiphysin	FBgn0027356	down	mo.eu	TRUE
Set	-1.3103958841915	0.00067670492773057	0.0060181719918731	Set	FBgn0014879	down	mo.eu	TRUE
sqd	-1.30588323951339	6.3592124781831e-05	0.00139006492066539	squid	FBgn0263396	down	mo.eu	TRUE
CG2852	-1.25584020608239	2.06136943079807e-05	0.000786350040428241	NA	FBgn0034753	down	mo.eu	TRUE
CG7265	-1.23281920841911	0.00546129115629985	0.0248047331579555	NA	FBgn0038272	down	mo.eu	TRUE
Tsp96F	-1.21572353755361	0.000160228035254995	0.00232597697845167	Tetraspanin 96F	FBgn0027865	down	mo.eu	TRUE
Top2	-1.20991266039945	0.000111334513433023	0.0019454331722255	Topoisomerase 2	FBgn0284220	down	mo.eu	TRUE
Baldspot	-1.19366189949644	0.000116231006565248	0.00198259720306316	Baldspot	FBgn0260960	down	mo.eu	FALSE
smt3	-1.17323954203318	0.000443978366689952	0.00454535899279415	smt3	FBgn0264922	down	mo.eu	TRUE
CG7430	-1.15594067404571	0.000209577825790148	0.00275295791348241	NA	FBgn0036762	down	mo.eu	TRUE
CG16743	-1.12508695413868	0.00273931087240093	0.0150495958312449	NA	FBgn0032322	down	mo.eu	FALSE
ATPsynF	-1.12079093124676	2.77448788224587e-05	0.000897703661429513	ATP synthase, subunit F	FBgn0035032	down	mo.eu	TRUE
Usp14	-1.11101245368048	0.000273399173061759	0.00330838060999996	Ubiquitin specific protease 14	FBgn0032216	down	mo.eu	TRUE
Eph	-1.08758103836483	0.000744642300682929	0.0063924069527163	Eph receptor tyrosine kinase	FBgn0025936	down	mo.eu	TRUE
msk	-1.05066973331239	3.70851085139264e-05	0.00102169022798829	moleskin	FBgn0026252	down	mo.eu	TRUE
14-3-3epsilon	-0.997393307869709	0.000947311083894287	0.00741285653278162	14-3-3epsilon	FBgn0020238	down	mo.eu	TRUE
Rtnl1	-0.995786372760624	3.5006186028576e-05	0.00100770830910852	Reticulon-like1	FBgn0053113	down	mo.eu	TRUE
EloB	-0.985547595399871	0.000995793890046775	0.00761335193585391	Elongin B	FBgn0023212	down	mo.eu	TRUE
Dd	-0.932712518313013	0.0124445009189945	0.0452211437438302	Dullard	FBgn0029067	down	mo.eu	FALSE
CG44774	-0.919808603068703	0.0129043340232069	0.0463696974758887	NA	FBgn0266000	down	mo.eu	TRUE
SsRbeta	-0.900902731696524	0.000952694229214505	0.00742884143330813	Signal sequence receptor beta	FBgn0011016	down	mo.eu	TRUE
BicD	-0.890998857172563	0.00136983864167664	0.00944621372698212	Bicaudal D	FBgn0000183	down	mo.eu	TRUE
Nipsnap	-0.877936299119159	0.00139341134305817	0.00954203647317466	Nipsnap	FBgn0030724	down	mo.eu	TRUE
Dp1	-0.875269423541876	0.000151828540735945	0.00225732508450081	Dodeca-satellite-binding protein 1	FBgn0027835	down	mo.eu	FALSE
Rcc1	-0.873490291354874	0.00415461434806507	0.0202671691892393	Regulator of chromosome condensation 1	FBgn0002638	down	mo.eu	TRUE
Pglym78	-0.832152187385924	0.00591706403890923	0.0262892261369234	Phosphoglyceromutase 78	FBgn0014869	down	mo.eu	TRUE
Iswi	-0.812232692713654	0.00136943756383042	0.00944621372698212	Imitation SWI	FBgn0011604	down	mo.eu	TRUE
Stt3B	-0.78397475499579	0.00212689959497281	0.0126496304702399	Catalytic subunit 3B of the oligosaccharyltransferase complex	FBgn0011336	down	mo.eu	TRUE
Ras64B	-0.770482492713524	0.000868918616438194	0.00701694371929372	Ras oncogene at 64B	FBgn0003206	down	mo.eu	TRUE
Nrg	-0.753231452324549	0.00060995376531699	0.00562098690381325	Neuroglian	FBgn0264975	down	mo.eu	FALSE
Usp2	-0.739588526138107	0.000548074936968801	0.00522818240210424	Ubiquitin specific protease 2	FBgn0031187	down	mo.eu	TRUE
Vha16-1	-0.731725318686045	0.000623946341442275	0.00567009985886909	Vacuolar H[+] ATPase 16kD subunit 1	FBgn0262736	down	mo.eu	TRUE
Prp8	-0.723714066737326	0.000224456490059095	0.00286853367600353	pre-mRNA processing factor 8	FBgn0033688	down	mo.eu	FALSE
Paip2	-0.705783375410069	0.00175384687002786	0.011156633769284	polyA-binding protein interacting protein 2	FBgn0038100	down	mo.eu	TRUE
ABCD	-0.70214150927549	0.00272980464743986	0.0150230754143345	ATP binding cassette subfamily D	FBgn0039890	down	mo.eu	TRUE
COX6B	-0.697141552651496	0.000788730470348288	0.00658127864093859	Cytochrome c oxidase subunit 6B	FBgn0031066	down	mo.eu	TRUE
PhKgamma	-0.692152265433405	0.00178861159326666	0.0112725180686289	Phosphorylase kinase gamma	FBgn0011754	down	mo.eu	TRUE
PlexB	-0.677324749686962	0.00425758335085384	0.0206303086348763	Plexin B	FBgn0025740	down	mo.eu	FALSE
Spase22-23	-0.670969654856046	0.00900103879922079	0.0356608685526862	Spase 22/23-subunit	FBgn0039172	down	mo.eu	FALSE
Rpt5	-0.660511911439044	0.00200803746193509	0.0121653334304393	Regulatory particle triple-A ATPase 5	FBgn0028684	down	mo.eu	TRUE
emb	-0.624094235503395	0.00342466659214402	0.0176261362831121	embargoed	FBgn0020497	down	mo.eu	FALSE
Scsalpha1	-0.621856494633122	0.00328375040410002	0.0171630875639546	Succinyl-coenzyme A synthetase alpha subunit 1	FBgn0004888	down	mo.eu	TRUE
Rpn7	-0.621261732271429	0.0113854455302159	0.0423356673924839	Regulatory particle non-ATPase 7	FBgn0028688	down	mo.eu	TRUE
Roc1a	-0.616416991714941	0.00446580900660699	0.0213540352119134	Regulator of cullins 1a	FBgn0025638	down	mo.eu	TRUE
jagn	-0.615187843960929	0.00631389319568855	0.027635180771079	jagunal	FBgn0037374	down	mo.eu	FALSE
Hcf	-0.570691169482866	0.00345288262864191	0.0177069701105581	Host cell factor	FBgn0039904	down	mo.eu	TRUE
Cul4	-0.570573430325055	0.00445767946497247	0.0213241675462118	Cullin 4	FBgn0033260	down	mo.eu	TRUE
SkpA	-0.562121845804087	0.00173818781087236	0.0110819260036642	SKP1-related A	FBgn0025637	down	mo.eu	TRUE
rump	-0.549448247769655	0.00490803013400396	0.0228603970412698	rumpelstiltskin	FBgn0267790	down	mo.eu	TRUE
nonA	-0.525215905388782	0.0120154199629462	0.0441292897309242	no on or off transient A	FBgn0004227	down	mo.eu	TRUE
CG4612	-0.523361156370688	0.0121996015265855	0.0445600284146864	NA	FBgn0035016	down	mo.eu	TRUE
bun	-0.479468882424344	0.0133019396505746	0.0474237602844636	bunched	FBgn0259176	down	mo.eu	FALSE
lost	-0.479296008048079	0.00269192911568832	0.0148977093728929	lost	FBgn0263594	down	mo.eu	TRUE
CG9776	-0.467238314182774	0.00754436644914048	0.0314079728506639	NA	FBgn0027866	down	mo.eu	TRUE
RpL41	-0.459847032008885	0.0127975581206173	0.0461486466878184	Ribosomal protein L41	FBgn0066084	down	mo.eu	TRUE
B52	-0.436163268246441	0.00523131557353885	0.0240783084624679	B52	FBgn0004587	down	mo.eu	TRUE
CG2918	-0.396471267953563	0.00845083504527625	0.0340650783971744	NA	FBgn0023529	down	mo.eu	TRUE
CG14850	10.9142988751406	0.0092543510897583	0.0362459416773896	NA	FBgn0038239	up	nomo.eu	FALSE
asRNA:CR44030	4.60874839650055	0.0141318768429468	0.0496325190734139	antisense RNA:CR44030	FBgn0264822	up	nomo.eu	FALSE
ppk29	3.47572584248654	0.00311100559686557	0.0164992582544772	pickpocket 29	FBgn0034965	up	nomo.eu	FALSE
NTPase	2.81975519887391	5.90565599648346e-06	0.000423226220558115	NTPase	FBgn0024947	up	nomo.eu	TRUE
Socs36E	2.71090081347675	3.1098987228837e-06	0.000350364786011747	Suppressor of cytokine signaling at 36E	FBgn0041184	up	nomo.eu	FALSE
E(spl)malpha-BFM	2.62770924120444	0.00466911947941771	0.0219918635047616	Enhancer of split malpha, Bearded family member	FBgn0002732	up	nomo.eu	FALSE
snRNA:7SK	2.35351340440972	0.00543712187602799	0.0247445864157013	small nuclear RNA 7SK	FBgn0065099	up	nomo.eu	FALSE
sug	2.09084512609288	0.000155824544787928	0.00229391886309204	sugarbabe	FBgn0033782	up	nomo.eu	TRUE
CG33969	2.02014870517234	1.8741037001655e-05	0.000759145940440976	NA	FBgn0053969	up	nomo.eu	FALSE
GlcAT-S	1.54087085949779	0.000411705013394418	0.00434053618870112	Glucuronyltransferase S	FBgn0032135	up	nomo.eu	TRUE
CG30015	1.52164723393224	8.07507895520881e-06	0.000488952508073954	NA	FBgn0050015	up	nomo.eu	TRUE
AdSS	1.44325329420902	0.000476590450674264	0.00475161137343798	Adenylosuccinate Synthetase	FBgn0027493	up	nomo.eu	TRUE
RpL22	1.3944892531007	0.00950666630644299	0.036927609807154	Ribosomal protein L22	FBgn0015288	up	nomo.eu	TRUE
pdgy	1.38877731554553	0.00013318700744699	0.00211241171112751	pudgy	FBgn0027601	up	nomo.eu	TRUE
Syx17	1.37611642908104	0.00253279640430723	0.0142680864109308	Syntaxin 17	FBgn0035540	up	nomo.eu	TRUE
CG10383	1.34882164010838	0.00123285904596779	0.00877966224999579	NA	FBgn0032699	up	nomo.eu	TRUE
CG8080	1.33233558061916	0.000883505987353193	0.00707992802179774	NA	FBgn0033373	up	nomo.eu	TRUE
Ctl2	1.33155924597005	2.64307056407596e-05	0.000875072748451233	Choline transporter-like 2	FBgn0039637	up	nomo.eu	TRUE
CG6051	1.26789186366564	2.90016292112918e-05	0.000916569798051488	NA	FBgn0039492	up	nomo.eu	TRUE
Dhap-at	1.24588782569227	0.000248872139691103	0.00310705057816742	Dihydroxyacetone phosphate acyltransferase	FBgn0040212	up	nomo.eu	TRUE
Vps2	1.2371783903552	0.00152832242339586	0.010203534669877	Vacuolar protein sorting 2	FBgn0039402	up	nomo.eu	TRUE
sowah	1.23104969693285	0.000339550893001766	0.0038104407943102	sosondowah	FBgn0036302	up	nomo.eu	FALSE
Ubi-p63E	1.12639837446495	2.55945599330753e-05	0.000862041793963327	Ubiquitin-63E	FBgn0003943	up	nomo.eu	TRUE
Corin	1.1242537931093	0.000163829187264011	0.00236009909337201	Corin	FBgn0033192	up	nomo.eu	FALSE
Ptx1	1.11590126167806	0.00115202058075604	0.00842656914463868	Ptx1	FBgn0020912	up	nomo.eu	FALSE
sgl	1.08913846183397	9.98849654061151e-05	0.00180382370541219	sugarless	FBgn0261445	up	nomo.eu	TRUE
Rubicon	1.08610904820623	0.00651121375282553	0.0282801969018963	Rubicon	FBgn0030055	up	nomo.eu	TRUE
Su(dx)	1.06424212380116	6.47856556948642e-05	0.00139739995981794	Suppressor of deltex	FBgn0003557	up	nomo.eu	TRUE
InR	1.04168663384536	8.52705669224242e-05	0.0016504591953207	Insulin-like receptor	FBgn0283499	up	nomo.eu	FALSE
Sap-r	1.04011242040473	6.75546967633968e-05	0.00142936692842823	Saposin-related	FBgn0000416	up	nomo.eu	TRUE
cindr	1.00716027494401	0.000365309460674792	0.00394949328117061	CIN85 and CD2AP related	FBgn0027598	up	nomo.eu	TRUE
onecut	1.00640115707205	0.000188462629861962	0.0025866210399115	onecut	FBgn0028996	up	nomo.eu	FALSE
CG13585	0.997907386136497	0.00169245961954946	0.0109319568010031	NA	FBgn0035020	up	nomo.eu	TRUE
CG31717	0.995026738991052	0.00405445250131755	0.0198996816958901	NA	FBgn0051717	up	nomo.eu	TRUE
Oda	0.961358371182979	0.000131615805562458	0.00210195453650734	Ornithine decarboxylase antizyme	FBgn0014184	up	nomo.eu	TRUE
Oamb	0.917405018659397	0.00855451424309788	0.0343972886273428	Octopamine receptor in mushroom bodies	FBgn0024944	up	nomo.eu	FALSE
CG15445	0.915934019584212	0.00764701768402924	0.0317053025398254	NA	FBgn0031161	up	nomo.eu	TRUE
wdn	0.912657208132724	0.00495097226384878	0.0229847720145797	wings down	FBgn0005642	up	nomo.eu	TRUE
unc-13	0.816933989437743	0.00132397116936326	0.00921486321376586	unc-13	FBgn0025726	up	nomo.eu	TRUE
l(3)neo38	0.803739463878621	0.00451932957260171	0.0215117417149685	lethal (3) neo38	FBgn0265276	up	nomo.eu	TRUE
l(1)G0289	0.79014937000941	0.00349409570662487	0.0178697586658145	lethal (1) G0289	FBgn0028331	up	nomo.eu	TRUE
oaf	0.772681311314496	0.00778261508369186	0.032102932820635	out at first	FBgn0011818	up	nomo.eu	TRUE
vsg	0.731777594041056	0.000855550222511504	0.00695933561027137	visgun	FBgn0045823	up	nomo.eu	TRUE
RpS5a	0.706722829914552	0.0136878684876796	0.0484791163234269	Ribosomal protein S5a	FBgn0002590	up	nomo.eu	TRUE
side-II	0.679482174862438	0.0133968877638493	0.0477171941333958	sidestep II	FBgn0259213	up	nomo.eu	FALSE
lncRNA:CR42862	0.671228472671611	0.00396370045111501	0.0195559826614271	long non-coding RNA:CR42862	FBgn0262109	up	nomo.eu	TRUE
drongo	0.665593171242291	0.0107674236782261	0.0407757653205868	drongo	FBgn0020304	up	nomo.eu	TRUE
lncRNA:CR31451	0.649478462591536	0.00456237000807816	0.0216693437925625	long non-coding RNA::CR31451	FBgn0051451	up	nomo.eu	TRUE
eIF3c	0.642162428333272	0.00107668087226748	0.00805767185504602	eukaryotic translation initiation factor 3 subunit c	FBgn0034258	up	nomo.eu	TRUE
Bruce	0.638989352430946	0.00100950426740027	0.00768903343894975	BIR repeat containing ubiquitin-conjugating enzyme	FBgn0266717	up	nomo.eu	TRUE
CG9932	0.63603371281696	0.00239985918057354	0.0138143183025933	NA	FBgn0262160	up	nomo.eu	FALSE
lace	0.602004297974687	0.00106558309814598	0.00801168487404178	lace	FBgn0002524	up	nomo.eu	TRUE
CG2182	0.601366103670026	0.00204706387878776	0.012362082293074	NA	FBgn0037360	up	nomo.eu	FALSE
smash	0.583497503689462	0.00392027900657367	0.0193839821796653	smallish	FBgn0263346	up	nomo.eu	TRUE
SCaMC	0.57555621834271	0.0019776140508751	0.0120644490892128	Short Calcium-binding Mitochondrial Carrier	FBgn0052103	up	nomo.eu	TRUE
Pak	0.567789731455836	0.00200674497073331	0.0121640114045039	p21-activated kinase	FBgn0267698	up	nomo.eu	TRUE
spg	0.565547168397758	0.0141313966502511	0.0496325190734139	sponge	FBgn0264324	up	nomo.eu	FALSE
Pits	0.541703798532316	0.00561092223278421	0.0253218303873318	Protein interacting with Ttk69 and Sin3A	FBgn0030400	up	nomo.eu	TRUE
Crtc	0.516960329133122	0.0140041001589073	0.049290775909017	CREB-regulated transcription coactivator	FBgn0036746	up	nomo.eu	FALSE
beta-Man	0.497804503429221	0.00447599209415927	0.0213756467659913	beta-Mannosidase	FBgn0037215	up	nomo.eu	TRUE
Faf2	0.453424152299745	0.0104377777722016	0.039806991483543	Fas-associated factor 2	FBgn0025608	up	nomo.eu	TRUE
cno	0.439981931818875	0.00407930776065642	0.0199956717635985	canoe	FBgn0259212	up	nomo.eu	TRUE
CG32071	-10.1116370548672	4.95664114031713e-07	0.000176038040868064	NA	FBgn0052071	down	nomo.eu	FALSE
CycB	-2.21846452616713	0.00801576511149126	0.0327899235395287	Cyclin B	FBgn0000405	down	nomo.eu	TRUE
ATPsynbeta	-2.03325423147573	1.0469529495889e-05	0.000552960818187105	ATP synthase, beta subunit	FBgn0010217	down	nomo.eu	TRUE
mRpL13	-1.834379804778	0.00114349400686219	0.00838615550584917	mitochondrial ribosomal protein L13	FBgn0032720	down	nomo.eu	TRUE
ND-49	-1.7219643058553	9.73373827053089e-06	0.000535644317040887	NADH dehydrogenase (ubiquinone) 49 kDa subunit	FBgn0039909	down	nomo.eu	TRUE
CG6073	-1.64438757302969	0.000812133973142407	0.00671716068509238	NA	FBgn0039417	down	nomo.eu	FALSE
ATPsynC	-1.64405595190344	7.17660510326572e-06	0.000467015514852171	ATP synthase, subunit C	FBgn0039830	down	nomo.eu	TRUE
CG5885	-1.61590377789077	5.78227762935923e-06	0.000422404707078932	NA	FBgn0025700	down	nomo.eu	TRUE
Cndp2	-1.59331071970597	0.000156196365225114	0.00229391886309204	Carnosine dipeptidase 2	FBgn0259979	down	nomo.eu	TRUE
LanA	-1.56315385364534	4.16768538397594e-06	0.000386809029530816	Laminin A	FBgn0002526	down	nomo.eu	FALSE
Invadolysin	-1.55558502535899	0.013413040835039	0.0477597048349518	Invadolysin	FBgn0086359	down	nomo.eu	FALSE
Fkbp39	-1.5287873492223	2.55151660217091e-05	0.000862041793963327	FK506-binding protein 39kD	FBgn0013269	down	nomo.eu	TRUE
CG16787	-1.45471240268449	0.0123696994915098	0.0450215709875814	NA	FBgn0034940	down	nomo.eu	TRUE
Cyp1	-1.44143403326044	3.62007638922801e-06	0.000362487075900976	Cyclophilin 1	FBgn0004432	down	nomo.eu	TRUE
bnl	-1.42913563124417	0.000889024811162577	0.00711408334755749	branchless	FBgn0014135	down	nomo.eu	FALSE
mago	-1.42327513666021	0.000191486470111805	0.00260914717337662	mago nashi	FBgn0002736	down	nomo.eu	TRUE
Coq3	-1.29642036144176	0.00182336324072097	0.0114065977760682	Coenzyme Q3	FBgn0032922	down	nomo.eu	TRUE
CG7744	-1.27529998761185	0.000437510793085091	0.00450897956667953	NA	FBgn0034447	down	nomo.eu	FALSE
vig	-1.2411252814773	0.000180716897922188	0.00252116774249798	vasa intronic gene	FBgn0024183	down	nomo.eu	TRUE
me31B	-1.19796001226542	0.000691161079423156	0.00608093263850395	maternal expression at 31B	FBgn0004419	down	nomo.eu	TRUE
TRAM	-1.17420847638559	7.10807562545125e-05	0.0014713846491222	TRAM	FBgn0040340	down	nomo.eu	TRUE
CG5515	-1.11749100286797	0.000781268146575314	0.00653828471816133	NA	FBgn0039163	down	nomo.eu	TRUE
CG2681	-1.07954644499304	0.0122402178095077	0.0446651583168082	NA	FBgn0024997	down	nomo.eu	FALSE
Sec61beta	-1.07881226230375	0.000342716643392752	0.00383698203510481	Sec61 beta subunit	FBgn0010638	down	nomo.eu	TRUE
CkIIbeta	-1.05193011778738	0.00213629349657593	0.0126645294564027	Casein kinase II beta subunit	FBgn0000259	down	nomo.eu	TRUE
mRpL4	-1.04347528149384	0.00931029360201898	0.0363518808467796	mitochondrial ribosomal protein L4	FBgn0001995	down	nomo.eu	TRUE
Tm1	-1.03588064700289	0.00014637867043116	0.00221410899227076	Tropomyosin 1	FBgn0003721	down	nomo.eu	TRUE
CG17544	-1.0080316012727	0.00826392792538861	0.0335024904758952	NA	FBgn0032775	down	nomo.eu	TRUE
Sec61alpha	-0.978463003651719	0.000743942795514814	0.00639124755205936	Sec61 alpha subunit	FBgn0086357	down	nomo.eu	TRUE
Act42A	-0.962792130121172	0.000759034551312647	0.00642823352618781	Actin 42A	FBgn0000043	down	nomo.eu	TRUE
Mitofilin	-0.931485943722175	0.00165815103566641	0.0107841724163416	Mitofilin	FBgn0019960	down	nomo.eu	TRUE
Pka-C1	-0.925304211319051	0.000104292363856842	0.00185905074325999	Protein kinase, cAMP-dependent, catalytic subunit 1	FBgn0000273	down	nomo.eu	TRUE
CG13096	-0.916663679488038	0.00147671373414328	0.00994695396294131	NA	FBgn0032050	down	nomo.eu	TRUE
ND-SGDH	-0.895306606912203	0.000135234178267191	0.00212674527849917	NADH dehydrogenase (ubiquinone) SGDH subunit	FBgn0011455	down	nomo.eu	TRUE
Pgant7	-0.860453282141949	0.000531017506958663	0.00509312355296204	Polypeptide N-Acetylgalactosaminyltransferase 7	FBgn0030930	down	nomo.eu	TRUE
eRF3	-0.830049366197647	0.000140931871873748	0.00216816791470985	eukaryotic translation release factor 3	FBgn0020443	down	nomo.eu	TRUE
Prosbeta5	-0.803692331973374	0.00199641481342541	0.0121534435120516	Proteasome beta5 subunit	FBgn0029134	down	nomo.eu	TRUE
Naa15-16	-0.78150689485671	0.0058760051845727	0.0261635889519924	N(alpha)-acetyltransferase 15/16	FBgn0031020	down	nomo.eu	TRUE
Mapmodulin	-0.773608920395694	0.00778178028803884	0.032102932820635	Mapmodulin	FBgn0034282	down	nomo.eu	TRUE
alphaTub84B	-0.770483805093563	0.00208461421605482	0.0124880220960232	alpha-Tubulin at 84B	FBgn0003884	down	nomo.eu	TRUE
Vha13	-0.767077746136432	0.000151765139159909	0.00225732508450081	Vacuolar H[+] ATPase 13kD subunit	FBgn0283536	down	nomo.eu	TRUE
CG30349	-0.756995296064989	0.00420268459976413	0.0204323734320005	NA	FBgn0050349	down	nomo.eu	FALSE
Srp54k	-0.754951832906648	0.00208556476053871	0.0124880220960232	Signal recognition particle 54k	FBgn0010747	down	nomo.eu	TRUE
CG3808	-0.731928398734289	0.0120813392750901	0.0442852070611346	NA	FBgn0036838	down	nomo.eu	FALSE
spoon	-0.690505623450591	0.00067346497384944	0.00599500306517076	spoonbill	FBgn0263987	down	nomo.eu	TRUE
Sema2a	-0.678611877117214	0.00436090681991045	0.0209942805790162	Semaphorin 2a	FBgn0011260	down	nomo.eu	FALSE
eIF4E1	-0.662100947055318	0.000758813926747223	0.00642823352618781	eukaryotic translation initiation factor 4E1	FBgn0015218	down	nomo.eu	TRUE
N	-0.645919614621588	0.00309254987910472	0.0164244569798794	Notch	FBgn0004647	down	nomo.eu	FALSE
UQCR-Q	-0.643441469369685	0.00616795762621254	0.0271732241248445	Ubiquinol-cytochrome c reductase ubiquinone-binding protein	FBgn0036728	down	nomo.eu	TRUE
CG5903	-0.616071129856316	0.00207916530665142	0.0124827087843129	NA	FBgn0038400	down	nomo.eu	TRUE
CG3626	-0.596973649235939	0.0121338191985185	0.0444056996718889	NA	FBgn0029706	down	nomo.eu	FALSE
Nup205	-0.590059664130556	0.00544328750797532	0.0247527487762267	Nucleoporin 205kD	FBgn0031078	down	nomo.eu	FALSE
Ank	-0.555994962517229	0.00461864279452743	0.0218449842783768	Ankyrin	FBgn0011747	down	nomo.eu	TRUE
scf	-0.547553155640048	0.00218693536262733	0.0128838028673409	supercoiling factor	FBgn0025682	down	nomo.eu	TRUE
B4	-0.530324300734113	0.00596124360424629	0.0264081225864166	B4	FBgn0023407	down	nomo.eu	TRUE
tho2	-0.50528393008373	0.0053731942725924	0.0245721642764797	tho2	FBgn0031390	down	nomo.eu	TRUE
Men-b	-0.457641840226967	0.00456017506146599	0.0216693437925625	Malic enzyme b	FBgn0029155	down	nomo.eu	TRUE
